# Supplementary material for: Associations between industry involvement and study characteristics at the time of trial registration in biomedical research
Source: PLoS One. 2019 Sep 25;14(9):e0222117. doi: 10.1371/journal.pone.0222117 (PMC6760823; doi:10.1371/journal.pone.0222117)
Supplement: S2 File — (XLSX) [file pone.0222117.s002.xlsx]

## Sheet: Trial
CXTRIALID	CXSTUDYTITLE	CXSCIENTIFICTITLE	CXTRIALACRONYM	CXINTERVENTIONS	CXSTUDYTYPE	CXPURPOSE	CXALLOCATION	CXCONCEALMENT	CXSEQUENCE	CXMASKING	CXCONTROL	CXASSIGNMENT	CXDESIGNFEATURES	CXENDPOINT	CXSTATISTICALMETHODS	CXPURPOSEOBS	CXDURATION	CXSELECTION	CXTIMING	CXPHASE	CXANTICIPATEDSTARTDATE	CXACTUALSTARTDATE	CXANTICIPATEDENDDATE	CXACTUALENDDATE	CXSAMPLESIZE	CXRECRUITMENTSTATUS	CXETHICSREVIEW	CXSUMMARY	CXSUBMITDATE	CXAPPROVALDATE	CXACTRNUMBER	CXAPPROVALLETTER	CXTRIALWEBSITE	CXPUBLICNOTES	CXCOMPARATOR	CXEXCLUSIVECRITERIA	CXINCLUSIVECRITERIA	CXINCLUSIVEMINAGE	CXINCLUSIVEMINAGETYPE	CXINCLUSIVEMAXAGE	CXINCLUSIVEMAXAGETYPE	CXINCLUSIVEGENDER	CXHEALTHYVOLUNTEER	CXMASKING1	CXMASKING2	CXMASKING3	CXMASKING4	CXUTRN	CXPRIMARYSPONSORTYPE
82368	The benefits of exercising in a group vs at home independently for ambulatory people with multiple sclerosis	The physical benefit of exercising in a group vs at home independently for ambulatory people with multiple sclerosis		There is one intervention arm, Group circuit training. Group circuit training consists of; - twice weekly balance training strategy exercise class (60 minutes, 8 weeks) aimed at improving gait speed, endurance, balance and reported fatigue. The training intervention providers were registered Physiotherapists with experience working with people with Multiple Sclerosis. Each training intervention P…	Interventional	Treatment	Randomised controlled trial	Offsite concealed randomisation prepared by researcher. Consecutively numbered opaque envelopes containing random group allocation to be opened by therapist implementing intervention.	A computer generated random number will be used to generate the sequence.	Blinded (masking used)	Active	Parallel		Efficacy	Intention to treat principal with repeated measure analysis of variance and Mann Whitney T-tests.					Not Applicable	NULL	2003-09-01	NULL	2005-04-08	44	Completed	Approved	This study is to measure the effect of a functional balance training program on gait, endurance, balance and fatigue in people with MS performed by the participant in a group setting or by the participant independently at home twice per week. The secondary aim is to investigate any predictors of adherence to exercises.	2017-05-17 14:45:10	2017-05-24 16:01:51	12617000764336	NULL		Ethics approval was originally obtained by the Multiple Sclerosis Society of ACT, NSW and Victoria ethics and research committee prior to the commencement of the project and first participant enrolment in 2003. This was completed during my employment with the Multiple Sclerosis Society of NSW (now MS Society of ACT, NSW and Vic) . Further ethics approval was obtained from the University of Queens…	Home exercise - twice weekly balance training strategy exercises performed at home independently (60 minutes, 8 weeks) aimed at improving gait speed, endurance, balance and reported fatigue. Initial training intervention 1;1. lasting for 60 minutes provided by registered Physiotherapists with experience working with people with Multiple Sclerosis. Each participant taken through a list of predeter…	Exclusion criteria Active Multiple Sclerosis exacerbation within last 4 weeks. Other neurological or orthopeadic condition that limits active exercise or medical conditions that preclude exercise Already actively participating in exercise twice per week for more than 30 minutes at each session.	Inclusion criteria : Confirmed diagnosis of Multiple Sclerosis by Neurologist Able to walk 10 meters in 2 minutes with or without an aid, able to provide informed consent.	18	Years	80	Years	Both males and females	No	FALSE	FALSE	TRUE	FALSE	U1111-1139-3476	Individual
335544	Use of antibiotic prophylaxis in the prevention of postoperative infection of third impacted mandibular molars	Antibiotic Prophylaxis in the prevention of infectious complications in mandibular impacted third molars extraction: A randomized clinical trial		2 gr. Amoxicillin one hour before the surgery . Oral tablet	Interventional	Prevention	Randomised controlled trial	allocation involved contacting the holder of the allocation schedule who was "off-site.	Permuted blocks	Blinded (masking used)	Placebo	Parallel		Efficacy	Statistical test: chi-square. The results will be expressed as risk estimators: Absolute risk reduction. - Relative risk. Number needed to treat.					Phase 4	NULL	2016-05-02	2017-11-06	NULL	120	Recruiting	Approved	Third molar surgery is the most frequent procedure in oral and maxillofacial surgery. Surgical wound infection is the most prevalent complication. Determine if the use of 2 gr. of Amoxicillin as AP reduces the proportion of postoperative infectious complications in the impacted third molar extraction compared to placebo. To determine the proportion of postoperative infectious complications of the…	2017-07-26 10:33:29	2017-10-24 16:15:35	12617001498381	NULL			Placebo: Microcellulose	Pregnancy. Allergy to penicillin and its derivatives. Allergy to nonsteroidal anti-inflammatory drugs. Patients with gastric ulcer. Patients who have undergone any type of antibiotic treatment at least 30 days before surgery. Patients with pericoronaritis episode up to 7 days before the intervention. Patients with psychiatric illness. Immunocompromised Patients with addiction to narcotic drugs or…	Healthy patients between 15 to 35 years old: Clinically and radiographically presence at least of one impacted mandibular third molar,	15	Years	35	Years	Both males and females	No	TRUE	TRUE	TRUE	TRUE	U1111-1115-1535	University
362077	BCT 1703 (DIAmOND): Patients with HER2-positive breast cancer that have progressed on prior trastuzumab therapy will be treated with a combination of tremelimumab and durvalumab, in combination with trastuzumab, to evaluate the efficacy of the combination treatment.	BCT 1703 (DIAmOND): An investigator-initiated, non-randomised, phase II study of combination CTLA-4 and PD-L1 blockade in advanced HER2-positive breast cancers who have progressed on prior trastuzumab-based therapy.	DIAmOND: Double Immune ActivatiON in her2-positive Disease	Induction phase (Weeks 1-16): * Tremelimumab 75 mg every 4 weeks for 4 doses (intravenous); * Durvalumab 1500 mg every 4 weeks for 4 doses (intravenous); * Trastuzumab 2mg/kg every week for 16 weeks (intravenous). Tremelimumab will be administered first. Durvalumab infusion will start approximately 1 hour after the end of tremelimumab infusion. The duration will be approximately 1 hour for each i…	Interventional	Treatment	Non-randomised trial			Open (masking not used)	Uncontrolled	Single group		Safety/efficacy						Phase 2	2018-06-01	NULL	2020-06-30	NULL	50	Not yet recruiting	Not yet submitted	This study aims to find out if the combination of trastuzumab (anti-HER2 therapy) with durvalumab (PD-L1 inhibitor) and tremelimumab (CTLA4 inhibitor) will reactivate anti-tumour immune response and improve clinical outcomes in trastuzumab-resistant, advanced HER2-positive breast cancer. Who is it for? You may be eligible for this study if you are 18 years or older, male or female, and have HER2-…	2017-09-12 09:03:44	2017-09-15 15:14:45	12617001325392	NULL	www.breastcancertrials.org.au	Breast Cancer Trials formerly known as Australia & New Zealand Breast Cancer Trials Group.	None	1) Previous history of primary HER2 non-amplified invasive breast cancer in the last 5 years. 2) Participation in another clinical study with an investigational product during the last 4 weeks before enrolment. 3) Prior cytotoxic treatment less than 3 weeks before the planned first dose of Durvalumab and Tremelimumab. 4) Any previous treatment with a PD1 or PD-L1 inhibitor, including durvalumab o…	1) Written informed consent prior to performing any protocol-related procedures, including screening evaluations. 2) Written consent to biological material submission. 3) Female or Male, age >= 18 years. 4) Local histologically confirmed HER2-positive on ISH testing with ERBB2-amplification as demonstrated by ratio ERBB2/centromeres >= 2.0 or mean gene copy number >= 6, unresectable loco-regional…	18	Years	NULL	No limit	Both males and females	No						Other Collaborative groups
362849	Accuracy of electrocardiogram to insert peripherally inserted central catheters (PICCs) in adult hospitalised patients	Accuracy of the Delta electrocardiogram (ECG) system to verify correct peripherally inserted central catheter (PICC) tip location in adult hospitalised patients		Peripherally Inserted Central Catheters (PICCs) are tubes inserted into the veins of patients to infuse medications, fluids and blood products. It is considered best practice for the PICC tip to terminate in a large vein near the entrance to the heart (lower third superior vena cava (SVC) or right atrium junction). Commonly, the carina (tracheal bifurcation) is used as a surrogate landmark for th…	Interventional	Diagnosis	Non-randomised trial				Active				Power analysis - an exact binomial test with a nominal 0.05 one-sided significance level will have 91% power to detect the difference between 100% accuracy by the Delta system, compared to 98% accuracy by fluoroscopy when the sample size is 120. A one sample Z test will compare the proportion of tips correctly placed using Delta to 1.0, the expected proportion correct using fluoroscopy. All resul…						2017-06-05	NULL	2017-12-05	NULL	120	Not yet recruiting	Approved	Peripherally Inserted Central Catheters (PICCs) are tubes inserted into the veins of patients to infuse medications, fluids and blood products. The ends of these tubes need to sit near the heart to reduce side effects. Commonly live xray (fluoroscopy) is used to make sure the PICC is at the right place. But this is expensive and difficult to coordinate. ECG tracing represents different parts of t…	2017-04-20 09:02:58	2017-05-01 11:11:07	12617000619347	NULL			Fluoroscopy will be sued as the comparatorfor all groups	Inability to provide informed consent due to neurological or language barriers (diagnosis of dementia; uncontrolled mental illness or deficits; inability to read, write or understand English). Participants with known cardiac arrhythmia disorders (Atrial Fibrillation, Atrial Flutter, Tachycardia) or those with Pacemakers. Undetectable or abnormal P-wave on baseline ECG Inability to lie flat on pro…	All adult (18 years or older) patients booked for a single, double or triple lumen PICC insertion above the ante-cubital fossa region (usual practice) by the PICC nurse inserter in the Radiology Department.	18	Years	NULL	No limit	Both males and females	No						Hospital
363381	The value of liver elastography measurements using endoscopic ultrasonograpy in patients with chronic viral hepatitis B, C and nonalcoholic steatohepatitis.	The value of measuring the liver stiffness using endoscopic ultrasonograpy in patients with chronic viral hepatitis B, C and nonalcoholic fatty liver disease.		Endoscopic ultrasound (EUS)-The patients refered to EUS examination for regular etiologies such as pancreatic cysts, subepithelial lesions, investigation of common bile duct Stones etc will be examined for hepatic parenchymal stiffness using the software for elastography measurement that is already available with the device. This procedure will add only 2-3 minutes to the EUS examination. A seper…	Observational						Active				Liver elastography measures will be numeric values. We will compare those values between study and control groups using student Ttest. For the study group, those patients having a recent liver bipsy will be further analysed using the liver inflammation and fibrosis categories. For this purpose we will usei spearman's correlatiion analysis and chi-square tests.	Screening	Cross-sectional	Convenience sample	Prospective		NULL	2017-03-01	2018-03-01	NULL	100	Recruiting	Approved	Endoscopic ultrasound (EUS) is a good tool for real-time visualization of the left liver lobe and it has a software to measure the liver elastography which shows the stiffness of the liver. The comparison of EUS-liver elastography and liver biopsy parameters of inflammation and fibrosis is not known. Although EUS is an invasive endoscopic procedure, it has unique beneficial role for the evaluatio…	2017-02-18 03:44:05	2017-03-27 13:55:25	12617000448347	NULL	No website.	None	Patients who are evaluated by endoscopic ultrasound for other causes such as subepithelial lesions, pancreatic cysts, etiology of chronic pancreatitis will also be evaluated for the hepatic elastography during the same session.	Patients with -hepatocellular carcinoma -hepatic metastasis -liver disease other than chronic viral hepatitis B, C or nonalcoholic steatohepatitis (suc as autoimmune hepatitis,, sclerosing cholangitis, wilson's disease,, pheochromatosis, noncirrhotic portal hypertension.	All patients who are referred to endoscopic ultrasound examination and who accept the hepatic elastograpgy measurements to be obtained during this examination.	18	Years	75	Years	Both males and females	No						Individual
363475	HeadGear – A mental health smartphone application for those with elevated symptoms of depression	Efficacy of a mental health smartphone application, HeadGear, as a tool for treatment of common mental disorders in those with elevated symptoms of depression: A randomised controlled trial		The intervention condition takes the form of a smartphone application (app) called Headgear. Headgear is designed for self-directed use by an individual on a smartphone device. The application features interactive content, delivered on-screen and by audio using text, static and interactive image displays and videos. The app software is compatible with both Apple and Android operating systems and …	Interventional	Treatment	Randomised controlled trial	Allocation is concealed as randomisation of participants into intervention or attention-matched control condition will occur immediately following completion of the baseline assessment using automated procedures integrated into the trial management software.	The algorithm for randomisation will consist of a stratified block design.	Blinded (masking used)	Active	Parallel		Efficacy	The primary outcome will look for a difference in depression symptomatology (using the PHQ-9 score) between the intervention and control group. Linear mixed models will be employed to analyse the effect of intervention on the PHQ-9 scale, adjusted for potential confounders risk score (high/med/low), baseline score, and allowing a random effect for employer. After review of Headgear pilot data, th…					Not Applicable	2017-04-21	2017-05-15	2017-11-01	2017-08-14	851	Active, not recruiting	Approved	Our research team has recently been awarded an Australian Mental Health Award by Beyondblue and the Movember Foundation that will fund a program of research aimed at developing and evaluating a range of new e-health interventions for Australian Workers.. This is intended to cover the evaluation via a multisite randomised controlled trial (RCT) of a smartphone intervention aimed at promoting menta…	2017-03-28 13:39:25	2017-04-19 12:33:53	12617000547347	NULL	www.HeadGear.org.au		Attention-matched control condition: The attention-matched control condition, ‘HeadGear lite’, is a simplified version of the same application used in the intervention condition, and is designed to control for time spent interacting with an application. This ‘lite’ application features daily mood monitoring for 30 days, instead of the 30-day ‘challenge’ component, it does also include the risk ca…	Participants will be excluded if they do not own an Apple/Android-operating smartphone, do not have reliable Internet access at home or work, unable to comfortably read and comprehend English, or are outside the 18-65 age bracket. Participants will also be excluded from this trial if they score <14 on the PHQ-9 or fail to meet MDD diagnosis using the PHQ-9 algorithm.	Key eligibility criteria include: participants must be: aged between 18 and 65 years, be an Australian resident, have a valid email address and telephone number, own a smartphone, have a reasonable understanding of the English language, and are working.. Participants will also be included in this trial if they score >14 on the PHQ-9 or meet MDD diagnosis using the PHQ-9 algorithm.	18	Years	65	Years	Both males and females	No	TRUE	FALSE	TRUE	TRUE	U1111-1194-8063	University
364524	Efficacy of Slow Tempo Inductions and Maintenance using Low Dose Cytarabine and Thioguanine: Single arm study.	Slow Tempo Inductions and Maintenance using Low Dose Cytarabine and Thioguanine. Single arm study of combination chemotherapy with cytarabine and thioguanine in patients with AML.	STIMULus	New diagnosed Acute Myeloid Leukaemia and Refractory/Relapsed Acute Myeloid Leukaemia Induction chemotherapy (Day1-35) Cytarabine 20mg/m2 subcutaneoulsy administered daily, Day 1-21 Thioguanine 40mg/m2 orally administered daily, Day 1-21 PEG-filgrastim 6mg administered subcutaneously on Day 8. When absolute neutrophil <1 x 109/L, then repeat PEG-filgrastim subcutaneously injection every 14 days u…	Interventional	Treatment	Non-randomised trial			Open (masking not used)	Uncontrolled	Single group		Safety/efficacy	This study will be conducted as a Simon-2-part Phase II trial. the response rate for the null hypothesis is set at 5% and the alternative at 25%. the type I error of this early stopping rule is 0.05 and the average sample number if the null hypothesis is true is 16.8.					Phase 2	NULL	2013-05-17	NULL	NULL	30	Recruiting	Approved	The primary purpose of this trial is to evaluate the efficacy and tolerability of a 'slow tempo' chemotherapy regimen for the treatment of acute myeloid leukaemia (AML). Who is it for? You may be eligible to take part in this trial if you have newly diagnosed AML and are aged 65 or over, or are unable to undergo standard care chemotherapy; if you have untreated secondary AML or transformed AML an…	2016-10-25 14:55:47	2017-02-13 11:48:28	12617000231347	Yes			Uncontrolled	1. Serious hepatic disease (with serum transaminases >5x ULN) 2. Serious renal disease (with serum creatinine >300mmol/L) 3. Other co-morbidity, likely in the investigator's opinion to interfere with participation. 4. Likely inability to comply with treatment and monitoring in the investigator's opinion. 5. Existing or planned pregnancy or lactation. 6. Participation in any concurrent investigati…	1. Acute Myeloid leukaemia (based on WHO diagnostic criteria) with: a. Newly diagnosed AML with age >65yrs, or co-morbidities that are a contraindication to induction chemotherapy (that is, in the view of the treating physician, medically unsuitable for high dose chemotherapy treatment) b. Untreated Secondary AML or transformed AML, 18 years or above. c. Relapsed or refractory AML and aged >18 ye…	18	Years	NULL	No limit	Both males and females	No					U1111-1145-2018	Government body
365024	Geelong Exercise and Nutrition Training Study (GENTS): Examining the Effects of Exercise and/or Calcium-Vitamin D on Bone Health in Older Men	Effects of a Multi-component Exercise Program and Calcium-Vitamin D3 Fortified Milk on Bone Mineral Density, Bone Structure and Strength in Older Men: A Factorial Design Randomised Controlled Trial	GENTS Osteoporosis Prevention Study	This is an 18-month factorial 2x2 design randomised controlled trial (with a 12 month follow-up) in which community dwelling men aged 50+ years will be randomly allocated to one of four groups: 1) exercise + calcium-vitamin D fortified milk; (2) exercise alone; (3) calcium-vitamin D fortified milk alone; or (4) a usual care control group. Men randomised to the exercise program will be asked to tr…	Interventional	Prevention	Randomised controlled trial	Randomisation will be performed by a researcher independent of the study.	Randomisation performed using computer generated random numbers (Excel). Randomisation was stratified according to age (<65 vs >=65 yrs) and dietary calcium intake (<800 vs >=800 mg/d)	Open (masking not used)	Active	Factorial		Efficacy	Statistical analyses will be conducted using Stata on an ITT basis. Where possible, we will obtain all endpoint measures from all withdrawals and include all randomised participants in the final analysis. Baseline characteristics between the groups were compared using analysis of variance (ANOVA). Pooled time series regression analysis for longitudinal data will be used to test for an interaction…					Not Applicable	NULL	2003-09-23	NULL	2004-07-19	232	Completed	Approved	The aim of this randomised controlled trial is to investigate whether milk fortified with calcium and vitamin D3 combined with high intensity resistance training and weight-bearing impact exercise can lead to a greater effect on BMD at loaded sites than the sum of each factor alone in community-dwelling men aged over 50 years. It is hypothesized that the combination of exercise + calcium-vitamin …	2017-08-17 15:25:07	2017-08-22 10:24:14	12617001224314	NULL			Participants allocated to the control group will receive their usual care (eg. health and medical assessment/review) from their medical practitioner as required. No placebo will be used in this trial.	Use of calcium and/or vitamin D supplements within the past 12 moths, participation in resistance training and/or high-impact weight bearing activities for greater 30 minutes three times per week in the preceding 6 months; BMI of >35 kg/m2; history of osteoporotic fracture or any medical condition or medication use known to affect bone metabolism; lactose intolerant; consumed more than four stand…	Community dwelling men aged 50+ years with normal to below average hip or femoral neck bone density (T-score between +0.4 to -2.4 SD).	50	Years	NULL	No limit	Males	Yes					N/A	University
365518	Biomechanical and clinical effects of customized foot orthoses and biomechanical taping in patients with plantar heel pain	Biomechanical and clinical effects of customized foot orthoses and biomechanical taping in patients with plantar heel pain		All patients in this study will receive the individualized biomechanical taping applied to both feet by an experienced physical therapist. The biomechanical taping consisted of 2 components, arch taping and calcaneal taping. The physical therapist apply 2-4 straps of tape over the longitudinal arch according to navicular drop test to reach the optimal goal that the distance of the navicular drop …	Interventional	Treatment	Randomised controlled trial	numbered containers	Permuted block randomisation	Blinded (masking used)	Active	Parallel		Efficacy	Descriptive statistics will be used to display the demographic and basic physical examination data. We will compare baseline variables between groups with independent t-tests or Mann–Whitney U tests for continuous data and chi-square tests for categorical data. We will examine the clinical and biomechanical effects from the customized foot orthoses with a 3-way repeated-measures multivariate anal…					Not Applicable	2017-02-01	NULL	2017-09-01	NULL	60	Not yet recruiting	Approved	The purpose of this study is to evaluate the biomechanical and clinical effects of customized foot orthoses in patients with plantar heel pain. The study hypothesis is that customized foot orthoses will be more effective in patients with plantar heel pain.	2017-01-05 05:15:18	2017-01-30 15:46:41	12617000161325	NULL			The control group will only receive home exercises instructions by an experienced physical therapist, including calf stretching and plantar fascia stretching. We will instruct patients in the control group to perform each exercise 10 times a set, 3 sets per day. After 1 week, 1 month and 3 months, all patients returned back for follow-ups and assessment by another physical therapist. We will enco…	Patients will be excluded if they had neurological symptoms, a trauma history of lower extremity in the past 6 months, a history of lower extremity surgery in the past 6 months, or receiving other treatment in the past 1 month.	Inclusion criteria includ (1) patients aged between 20 and 80 years, (2) a symptom duration of greater than 4 weeks, (3) symptom over the heel or plantar fascia region, and (4) pain over the previous week of at least 3 point on a 11-point (0-10) numeric rating scale (NRS).	20	Years	80	Years	Both males and females	No	FALSE	TRUE	TRUE	FALSE		University
365533	Effects of Customized Foot orthoses and Biomechanical Taping on Patients with Plantar Heel Pain	Effects of Customized Foot orthoses and Biomechanical Taping on Patients with Plantar Heel Pain		All patients in this study received the individualized biomechanical taping applied to both feet by the physical therapist. The biomechanical taping consisted of 2 components, arch taping and calcaneal taping. The physical therapist applied 2-4 straps of tape over the longitudinal arch according to navicular drop test to reach the optimal goal that the distance of the navicular drop was less than…	Interventional	Treatment	Non-randomised trial			Open (masking not used)	Uncontrolled	Single group								Not Applicable	NULL	2013-03-25	NULL	2016-06-06	100	Completed	Approved	The aim of this study was to develop a clinical prediction rule to identify patients with plantar heel pain likely to benefit from biomechanical taping and customized foot orthoses. The study hypothesis is that there are clinical prediction rules to identify patients with plantar heel pain who are likely to benefit from biomechanical taping and customized foot orthoses.	2016-11-15 18:48:38	2017-01-23 14:18:51	12617000119392	NULL			No control group	Patients were excluded if they had neurological symptoms, a trauma history of lower extremity in the past 6 months, a history of lower extremity surgery in the past 6 months, or receiving other treatment in the past 1 month.	Inclusion criteria included (1) patients aged between 20 and 80 years, (2) a symptom duration of greater than 4 weeks, (3) symptom over the heel or plantar fascia region, and (4) pain over the previous week of at least 3 point on a 11-point (0-10) numeric rating scale (NRS).	20	Years	80	Years	Both males and females	No						University
365534	The Effectiveness of Common Physical Therapy Interventions on Soft Tissue Hardness in Subjects with Low Back Pain	The Effectiveness of Common Physical Therapy Interventions on Soft Tissue Hardness in Subjects with Low Back Pain		Soft tissue mobilization group: Patients in this group received soft tissue mobilization provided by an experienced physical therapist. The physical therapist used hands to apply forces in order to release on erector spinae, quadratus lumborum and thoracolumbar fascia area. The duration of treatment was 20 minutes.	Interventional	Treatment	Randomised controlled trial	sealed opaque envelopes	Permuted block randomisation		Active										NULL	2012-11-20	NULL	2013-05-20	60	Completed	Approved	The relationship between the improvement of pain intensity and decrease of the soft tissue hardness has not been investigated in previous studies. The purposes of this randomized controlled trial were to compare the immediate effects among soft tissue mobilization, stretching exercises, and superficial heat on decreasing soft tissue hardness, pain, increasing pressure pain threshold, lumbar mobil…	2017-04-27 02:10:54	2017-05-04 12:26:41	12617000649314	NULL			Stretching exercise group: Patients in this group were instructed a stretching exercise program by an experienced physical therapist. Eight stretching exercises in this program contained prayer stretching in 3 directions, trunk lateral flexion stretching in sitting position for both sides, trunk rotation stretching in supine position for both sides, and knee to chest stretching. Patients had to s…	1) Low back pain with neurological symptoms 2) Specific spinal pathology 3) History of previous spinal fracture or spinal surgery 4) Cognitive deficits	1) 20-65 years old 2) non-specific low back pain with or without leg pain for at least one month	20	Years	65	Years	Both males and females	No						University
365639	A prospective, observational, cohort study of the MASTER-SL Femoral stem in patients with degenerative disease of the hip	In patients with Osteoarthritis of the hip undergoing a Total Hip Replacement, how does the MASTER-SL femoral stem perform under standard conditions with regards to clinical outcomes.		50 patients to undergo Total Hip Replacement, the prosthesis used for the trial is MASTER-SL femoral stem. Patients will be followed up for functional and radiological assessments and side effects for a minimum of two years post surgery.	Observational						Uncontrolled				The National Institute for Health and Clinical Excellence (NICE) "benchmark" for hip prostheses is a revision rate of 10% or less over a 10 year period. Data in the current study will be used to determine revision rates for this study population and will be determined using Kaplan-Meier methods. The Orthopaedic Data Evaluation Panel (ODEP) which advises the NHS Supply Chain, require 10 years of f…	Natural history	Longitudinal	Defined population	Prospective	Phase 3 / Phase 4	NULL	2014-10-28	NULL	2015-10-30	50	Active, not recruiting	Approved	Factors for operative treatment include severity of diseases that affect the hip, symptoms, clinical finding on physical examination and radiological assessment of the hip. When referring to total hip replacement (THR) surgery, both the acetabular socket and the head of the femur are replaced with a suitable prosthetic device consisting of a cup fitted into the acetabulum (socket) and a new head …	2016-03-30 13:23:41	2017-04-19 15:14:00	12617000550303	NULL			Nil	Prospect for recovery to independent mobility compromised by known coexistent, medical problems; Requiring revision hip replacement; Loss of abductor musculature, poor bone stock, or poor skin coverage around the hip join; Previous organ transplant; Previous hip replacement (resurfacing or THR) on the contra-lateral side within the last 6 months; Previous hip replacement (resurfacing or THR) on t…	Male and female >18 years; radiologically confirmed diagnosis of primary osteoarthritis (OS) of the hip and suitable for primary total hip replacement; Life expectancy of > 10 years Receiving a MASTER-SL femoral stem Voluntary written informed consent obtained	18	Years	NULL	No limit	Both males and females	No						Other
365908	A comparison of three different insulin dosing algorithms for meals of variable macronutrient composition on postprandial glucose levels in paediatric type 1 diabetes	A comparison of three different insulin dosing algorithms (carbohydrate counting, the Pankowska equation and the food insulin index) for meals of variable macronutrient composition on the postprandial blood glucose area under the curve in paediatric type 1 diabetes		3 different insulin dosing algorithms will be compared: 1. Carbohydrate counting, where the participant determines the amount of carbohydrate in the meal and calculates the prandial insulin dose based on an individualised insulin: carbohydrate ratio 2. "Pankowska equation", where the carbohydrate content of the meal is used to determine the rapid insulin bolus dose, but the fat and protein conten…	Interventional	Treatment	Randomised controlled trial		Computer-generated	Open (masking not used)	Active	Crossover									NULL	2014-07-07	NULL	2015-12-07	35	Completed	Approved	Mealtime insulin dosing for type 1 diabetes is a challenging area of practice. Current insulin dosing adjusts the insulin amount dependent on the carbohydrate content of the meal (carbohydrate counting [CC]). Meals high in protein, fat and protein and fat have all been shown to increase postprandial glycaemia. Novel insulin algorithms have been developed to account for the glycaemic effect of fat…	2017-01-17 14:37:16	2017-02-24 11:41:46	12617000292370	NULL			Active control: Participants will be randomised to deliver each of the interventions once for each meal type	Coeliac disease Major medical conditions	Type 1 Diabetes >1 year Insulin pump therapy >6 months Age 7-18 years	7	Years	18	Years	Both males and females	No						Hospital
366064	A wave randomized trial to determine the efficacy of the Grit Wellbeing program for individuals attending residential rehabilitation for substance use problems.	A wave randomized trial to determine whether the Grit Wellbeing program in combination with standard residential rehabilitation for substance use problems enhances wellbeing, resilience and social engagement, and reduces substance use and mental ill-health, compared to standard residential rehabilitation treatment alone.		The Grit program + the standard Mirikai residential rehabiliation recovery 28-Day program. Participants in the Grit program will receive 2 program sessions per week, delivered in a group setting, over the course of 4 weeks alongside Mirikai standard treatment. The 8 x 50 minute Grit sessions are detailed below. The program will delivered by a clinical researcher, with a minimum of provisional reg…	Interventional	Treatment	Randomised controlled trial	As the 28-day program involves group residential treatment, wave randomization, hence randomization will occur at a cluster, not individual level. A computer generated program, with a 1:1 allocation, will be used to allocate the waves. Assignment for the next wave will not be generated until two weeks prior to the program beginning. LLW intake staff, and all researchers involved in enrolment of p…	The waves will be randomized using a computer generated program, with a 1:1 allocation.	Blinded (masking used)	Active	Other	As the 28-day program involves group residential treatment, wave randomization will be used for the study with at least an eight week hiatus between the session 8 of group one, and session 1 of group two, to avoid contamination due to the shared living environment (this contamination may occur because a 10-week program is co-located with the 28-day program). There will be a minimum of six waves i…		Sample allocation is restricted by the group size. With approx. 15 participants per residential program it as anticipated to have a least 45 participants per condition (with 90 participants in total). . Outcome success will be determined by examining the significant difference in scores (p < .05), for key primary outcomes (i.e., wellbeing, resilience, educational/vocational engagement, substance …					Not Applicable	2018-01-10	NULL	2018-06-01	NULL	90	Not yet recruiting	Submitted, not yet approved	The efficacy of the Grit wellbeing program, which targets psychological, emotional, and social wellbeing, will be examined in substance using populations, through wave randomized control trials, comparing Grit in combination with the Mirikai Recovery Centre, a residential rehabilitation facility that provides a 28-day program vs 28-day program alone. There will be a minimum of 90 participants, an…	2017-10-09 19:03:46	2017-10-12 14:47:19	12617001451392	NULL			The standard Mirikai residential rehabilitation recovery 28-Day program. Individuals who enrol in the 28 day recovery program are provided with tailored support which aims to give them the tools to overcome their substance addiction. This standard care aims to provide participants with greater self-awareness, goal setting abilities, greater confidence, interpersonal skills and positive life strat…	#NAME?	Participants will include adults aged between 18 and 35 years, who have an alcohol or other drug dependence and are attending residential treatment at the Mirikai recovery 28-Day program.	18	Years	35	Years	Both males and females	No	FALSE	FALSE	TRUE	TRUE	U1111-1203-4258	University
366218	Influence of frailty and obesity on the complication rates following cardiac surgery	Frailty, obesity and adverse outcomes in cardiac surgical patients (FOCuS): a prospective study	FOCuS study	1. Measurement of obesity measures such as BMI, neck circumference, waist circumference and waist to hip ratio: brief preoperative assessment the day before surgery. 2. Measurement of frailty by gait speed during a brief preoperative assessment the day before surgery. The followup for these participants for adverse outcomes will continue until 2 years post surgery	Observational						Uncontrolled					Screening	Longitudinal	Defined population	Prospective		2017-06-01	NULL	NULL	NULL	1700	Not yet recruiting	Submitted, not yet approved	Prevalence of obesity is increasing. Contrary to popular belief, literature has shown that overweight and mildly obese have infact been shown to have increased survival benefit compared to normal weight in non-cardiac and cardiac conditions. All the studies that have reported this paradoxical relationship were based on BMI; BMI is not a measure of body fat. This study is to investigate the associ…	2017-03-02 21:10:17	2017-03-14 13:26:12	12617000380392	NULL			Nil	Patients <18 years old Pregnant women Emergency cardiac procedures Repair of congenital heart pathologies, transplants, isolated aortic wall, thoracic or other vascular procedures. Refusal of consent Secondary procedures during the same admission	All elective and urgent cardiac procedures including CABG or valvular surgery or both along with any other concomitant procedure at The Prince Charles Hospital.	18	Years	NULL	No limit	Both males and females	No					U1111-1193-6823	Individual
366500	Comparative study of outcome of Topical steroid application compared with traditional dressing for non healing wound in burn patients,	Efficacy of topical steroid in treatment of hyper granulation tissue in burn patients: A randomized control trial		In Group A we will apply Topical 1% Hydrocortisone (Fusidin-H cream) thinly smeared once daily with 4x4 inch gauze piece onto wound bed by the dresser. Primary researcher will follow the patient for intervention adherence and will note in data. During the dressing changes, routine digital photographs will be taken. Duration of treatment will be till the wound healed (epithelialized). Time to comp…	Interventional	Treatment	Randomised controlled trial	sealed opaque envelope	simple randomization with mixing the envelopes	Blinded (masking used)	Active	Parallel		Efficacy	The collected data will be entered and analyzed by using SPSS version 20. Mean and standard deviation will be calculated for numerical variables like age, TBSA%, modified baux score. Frequency and percentage will be calculated for categorical variables like gender, scar hypertrophy ( yes/No), unstable scar ( yes/No ),efficacy (yes/no).Paired sample t test will b applied to see the effect on effic…					Phase 4	NULL	2017-05-10	2017-07-31	NULL	32	Recruiting	Approved	After getting approval from the ethical committee of our hospital .Total 32 patients who fulfill our inclusion criteria will be enrolled in our study. An inform consent will be taken from each patient. All cases will underwent surgical debridement and split thickness skin grafting. We will randomized select the patients into two groups with secondarily graft loss area less than 5cm2 by lottery me…	2017-04-16 01:19:48	2017-07-19 14:17:00	12617001058369	NULL			In Group B we will apply liquid paraffin gauze (Bactigras) onto wound bed by the dresser. Primary researcher will follow the patient for intervention adherence and will note in data. During the dressing changes, routine digital photographs will be taken. Duration of treatment will be till the wound healed (epithelialized). Time to complete wound healing will be noted and defined as the number of …	Sepsis Culture positive wounds Pregnancy Patients is on steroids (immunocompromised)	Non healing wound < 5 cm(square) in burn patients due to split skin graft loss	13	Years	50	Years	Both males and females	No	FALSE	FALSE	TRUE	FALSE	U1111-1131-0755	Individual
366541	The effects of leg resistance training with blood-flow restriction on unrestricted exercising arms: A validation study	The effects of leg resistance training with blood-flow restriction on the muscle size of an unrestricted exercising arm compared with an inactive arm or both an active and inactive arm with traditional resistance leg exercise in healthy males aged 18-25 years.		The intervention is a seven-week training program where participants train at the lab three days per week (twenty sessions; 45 minute duration each). Exercises performed are three sets of bicep curls (50% 1 RM) performed by the dominant arm followed by four sets of bilateral knee flexion and leg extension exercises (30% 1 RM). The leg exercises are performed with pressurised cuffs applied to the …	Interventional	Treatment	Randomised controlled trial	Allocation is not concealed		Open (masking not used)	Active	Parallel		Efficacy						Not Applicable	NULL	2015-03-01	NULL	2016-05-01	26	Completed	Approved	This study comprises part of a PhD project. It aims to investigate whether light-load blood-flow restriction training in the legs can improve the muscle size of an active arm. This will be compared with the non-active arm of these participants that perform blood-flow restriction in the legs as well as either arm of participants who performed traditional light-load strength training. The purpose i…	2017-01-09 10:43:50	2017-01-11 11:44:02	12617000058370	NULL			A training control group that performs an identical protocol to the intervention group without applied BFR.	Those unable to satisfy the vigorous exercise requirements of the Adult Pre-exercise Screening System tool. People that have performed regular resistance training in the last six months People with diagnosed cardiovascular disease, uncontrolled hypertension, high resting blood pressure or heart rate. People who cannot easily comfortably perform the exercise due to musculoskeletal injuries. People…	Young healthy males (18-25 years)	18	Years	25	Years	Males	Yes						Individual
366600	Evaluation of intensive risk factor modification in patients referred to a public clinic with chest pain.	In chest pain patients, does an intensive absolute cardiovascular risk guided risk factor management strategy (compared to usual care) improve subsequent cardiovascular risk	ARCPAC	Patients randomized to the intervention group will have a detailed discussion (with a cardiology nurse and treating cardiologist) regarding their cardiovascular risk, based on their 5-year risk calculation (using the Australian Absolute Risk Calculator - cvdcheck.org). This discussion will occur at the time of initial review at the Chest Pain Clinic, and is estimated to take around 40 minutes. Th…	Interventional	Prevention	Randomised controlled trial	Suitable patients will be enrolled at presentation to the Chest Pain Clinic. Those with absolute cardiovascular risk >8% over 5 years will then be randomised (central, web based block randomization) to intervention or control.	Web based, block randomisation	Open (masking not used)	Active	Parallel		Efficacy	Pilot study					Not Applicable	NULL	2014-07-01	2017-12-19	NULL	250	Recruiting	Approved	Patients referred to hospital chest pain clinics are often found to have non-cardiac (non threatening) symptoms, but have been found to have a high prevalence of risk factors (eg high cholesterol, smoking) for subsequent cardiovascular events (eg heart attack, stroke). These risk factors are not often formally addressed within a traditional chest pain clinic or cardiology clinic. The chest pain c…	2017-04-21 16:44:39	2017-04-28 16:06:00	12617000615381	NULL	n/a	n/a	Usual care, meaning referral back to primary care (general practitioner) for risk factor management, with basic advice from the chest pain clinic	No prior cardiac history Pregnancy Subsequent primary cardiac diagnosis	New patients referred to the chest pain service with uncomplicated chest pain suspicious of cardiac aetiology with intermediate to high baseline cardiovascular risk (>8% risk over 5 years)	18	Years	NULL	No limit	Both males and females	No					U1111-1158-3546	Hospital
366618	Northland Hall Technique Project: A randomised controlled clinical trial of 4 to 8 years old children having stainless steel crowns with either the Hall or conventional technique to examine if one method is superior to the other.	Northland Hall Technique Project:A randomised controlled clinical trial of 4 to 8 years old children having stainless steel crowns with either the Hall or conventional technique to examine if one method is superior to the other.	Snap - the NHTP	The Hall Technique is a method of managing dental caries in primary molar teeth by cementing a preformed stainless steel crown onto a tooth. This is without carious tissue removal and without local anaesthesia and takes approximately 10 minutes. Children will receive the Hall Technique treatment on one visit, and the conventional technique on a separate visit. The order of treatment (which comes …	Interventional	Treatment	Randomised controlled trial	Children who have consented to be part of the study will have dental examination and those fitting the inclusion criteria will proceed in the study. They will be randomised at that stage to one or other treatment group.	Central computer generated randomisation is used to assign order of treatment (first or second) and method of treatment (Hall or Conventional). The randomisation codes are provided to clinicians in sealed opaque envelopes.	Blinded (masking used)	Active	Other	Split-mouth cross-over study	Efficacy	Data analyses will be performed using Stata Version IC12 (Stata Corp., College Station, TX, USA). Estimates of failure rates for conventional restorations (25%) and Hall technique SSCs (10%) are supported by our feasibility study and previous research. Data analysis will be conducted in four stages. In the first stage, descriptive statistics will be utilised to describe socio-demographic characte…					Not Applicable	NULL	2015-02-02	NULL	2016-06-03	288	Stopped early	Approved	Tooth decay is a really common problem. For years decayed teeth have been fixed by drilling out the decay and then placing fillings. We know that in children’s teeth, fillings don’t last for as long as they do in adults, and that this often means fillings are done again and again in the same tooth. The Hall Technique is a new way of treating decayed children’s primary molar (back) teeth. In the H…	2014-06-30 10:42:18	2017-08-24 11:27:06	12617001238369	NULL	NA		Conventional SSC involves tooth preparation with carious tissue removal and local anaesthesia when needed and cementing a preformed stainless steel crown onto a tooth which takes approximately 30 minutes. Children will receive the Hall Technique treatment on one visit, and the conventional technique on a separate visit. The order of treatment (which comes first) and the tooth to receive the Hall …	Child unable to be examined due to inability to comply, no caries or only single surface caries, complicating medical history, outside age range.	Consenting children and their parents/caregivers. Children aged 4-8years, free from complicating medical history, with 2 or more surface caries in primary molar tooth or teeth requiring treatment.	4	Years	8	Years	Both males and females	No	TRUE	FALSE	TRUE	FALSE	U1111-1158-6381	University
366744	A randomised controlled trial to investigate driving test performance for people with recently diagnosed Alzheimer's Disease.	A randomised controlled trial to determine the effect of location of assessment and number of assessments on driving test performance of people with recently diagnosed dementia of the Alzheimer's type.	No acronym	Participants completed a standard driver assessment which included A. Off-road test (up to 90 minutes), and B. On-road (approximately 45 minutes) testing in either a local-area or open-area. Three groups of participants were exposed to different driver assessment protocols as follows: Group 1: Received off-road test on day 1, on-road-open-area license test on day 2 and an on-road-local-area licen…	Interventional	Diagnosis	Randomised controlled trial	Allocation is not concealed	Random Numbers Table	Open (masking not used)	Uncontrolled	Parallel		Efficacy	The sample size was calculated using the results from the previous study by our team (Lovell & Russell, 2005) and assuming a pass rate of 25% in the on-road assessment following the standard route and a 60% pass rate in subsequent local area assessment when the assessments are undertaken in that order. The minimal group size for which there was an 80% chance of rejecting the null hypothesis at p=…					Not Applicable	NULL	2013-09-10	NULL	2016-12-15	60	Completed	Approved	Cognitive impairment, as experienced in people with Alzheimer’s Disease, a common cause of dementia, is an important factor leading to driving cessation. Making decisions regarding fitness-to-drive based on a diagnosis of dementia or dementia severity alone in the absence of rigorous assessment can lead to premature driving cessation or continuation of unsafe driving. Many people who are suspecte…	2017-03-08 15:53:21	2017-03-30 13:17:01	12617000464369	Yes			No control group	1. Previously undertaken any occupational therapy driver assessment, or driving test with a VicRoads assessor in the last 3 years, 2. History of other medical conditions which may simultaneously impact on driving performance, such as stroke, Parkinson’s disease, or amputation.	1. Diagnosis of Alzheimer’s Disease, 2. English-speaking 3. Current holder of an unconditional driver licence, 4. Have driven within the last 3 months, 5. Medically fit-to-drive according to the medical guidelines (Austroads, 2012).	18	Years	NULL	No limit	Both males and females	No					U1111-1159-4534	Individual
366841	Improving Care Processes for Patients with Possible Acute Coronary Syndrome	An accelerated diagnostic pathway for ruling out Acute Coronary Syndrome in patients presenting to the Emergency Department with chest pain: does this improve rates of safe (no increase in MACE) discharge within 6 hours.	ICare-ACS	This is an audit of a change of practice mandated by the Ministry of Health to implement an accelerated chest pain pathway for suspected Ischaemic Heart Disease into New Zealand hospitals, requiring reliable and consistent retrospective collection of chest pain data. Each of the eight hospitals will have control period of 6 months prior to the implementation of the accelerated pathway and a minim…	Observational						Historical				Successful discharge (without the occurrence of MACE) will be compared between control and intervention arms using a Mantel-Haenszel test for stratified data. Given 5-10% of ED presentations are for Chest Pain, and an annual ED presentation of over 360,000 patients, we expect between 9,000 and 18,000 patients in the control arm and 11,000 to 22,000 in the intervention arm (average duration of int…	Screening	Longitudinal	Defined population	Both	Not Applicable	NULL	2014-04-06	NULL	2015-12-31	30000	Completed	Approved	The aim of this project is to collect reliable and consistent data relating to a NZ Ministry of Health initiative implementing an accelerated chest pain pathway for suspected Ischaemic Heart Disease into New Zealand hospitals. The Ministry of Health has now introduced their requirement for district health boards to introduce accelerated assessment pathways and frameworks as a standard of care for…	2014-08-14 08:50:18	2017-03-14 15:40:52	12617000381381	NULL			This study is an audit the implementation of an accelerated chest pain pathway for suspected Ischaemic Heart Disease. Each site is its own control (6 months prior to the implementation of the pathway). Current practice varies between sites. In all sites a high sensitive troponin (T or I) is measured on entry to the ED, along with an ECG, a patient history is compiled. Beyond this, sites vary with…	A clear non-coronary cause of chest pain, Domiciled overseas.	Adults (greater than or equal to 18 years of age), Serial troponin testing for possible cardiac disease as indicated by a cardiac troponin test performed during initial assessment in the ED with a 2nd test performed within 24 hours of attendance.	18	Years	0	No limit	Both males and females	No					U1111-1159-9891	Individual
367018	A supervised toothbrushing intervention trial in Northland New Zealand school children	Northland Intermediate School Children Tooth brushing trial to improve and monitor oral health outcomes		Supervised toothbrushing intervention to intervention arm. One pea sized amount of fluoridated Colgate Red Box toothpaste once daily at school for 2 mins. The intervention went for two school years and the intervention was run by a teacher aide. One large school was allocated to the intervention and 4 smaller schools to the control arm. Each school was matched by deprivation and ethnicity. The br…	Interventional	Prevention	Non-randomised trial			Open (masking not used)	Active	Parallel	Quasi-experimental	Efficacy	Two previously conducted tooth brushing studies were used to calculate a sample size based on their findings and a detectable difference between the two arms using the following assumptions (Rao et al, 2007; Kraivaphan et al, 2013): (1) ICDAS will detect a 10% difference in caries increment between two the intervention arms; (2) this difference will be detectable at 2-year follow-up; (3) standard…						NULL	2015-02-02	NULL	2015-03-02	104	Completed	Approved	There are still clear inequalities in the oral health of New Zealanders, with Maori and low socio-economic families experiencing a high proportion of oral disease, mainly dental decay. The Northland population has high proportions of Maori and low socioeconomic status people; dental disease rates in children in Northland, which has no fluoridated water supply, are the highest in the country. Toot…	2017-06-04 10:39:14	2017-06-08 10:56:54	12617000846325	NULL			Children attending control school where no 2 minute brushing occurs.	No consent given	All children attending school	10	Years	13	Years	Both males and females	Yes						University
367115	Examination of inflammatory markers associated with Total Knee Replacement surgery, and the association with coagulopathies (bleeding/clotting disorders)	Examination of inflammatory markers associated with Total Knee Replacement surgery, and the association with coagulopathies using ROTEM (Rotational thromboelastometry)	ALM Pilot Study	Patients will undergo a series of blood tests during their routine Total Knee Replacement surgery (TKR) and post-operative whilst in the ward during recovery. There are 6 time points at which blood will be taken and analysed for inflammatory and coagulopathic response to TKR surgery. Four (4) of the blood tests will be conducted under anaesthetic during surgery and soon after surgery in the recov…	Observational						Uncontrolled				There is no power calculation to support the sample size for this observational study. This is a pilot study and is designed to identify specific key inflammatory markers to inform samples sizes for larger studies in the future.	Screening	Longitudinal	Defined population	Prospective	Not Applicable	NULL	2015-03-05	NULL	NULL	20	Recruiting	Approved	The primary aim of this project is to examine specific inflammatory markers and define the association with coagulopathies in patients undergoing elective total knee arthroplasty (TKA). A total of 20 patients will be observed in the trial; these patients are all undergoing Primary TKA for treatment of osteoarthritis (OA). There are multiple traumatic events that occur over the duration of TKA sur…	2014-10-02 14:10:49	2017-03-27 09:49:47	12617000444381	NULL			There is no control group. All patients will undergo the same procedure, and undergo the same cohort of blood tests.	Patients taking anti-coagulant medication or have an existing medical condition which may increase their risk for coagulopathy during surgery. Patients with known chronic inflammatory diseases, recent antibiotic treatment or inter-current infections before surgery, vascular disorders or autoimmune disorders will be excluded as cytokine response can be abnormal in response to these conditions.	Patients scheduled to undergo primary unilateral total knee replacement (TKR) will be eligible for inclusion in this study, Additional inclusion criteria that must be met are: Age 40 - 75 Osteoarthritis of the knee; radiologically confirmed Medically fit to undergo TKR	40	Years	75	Years	Both males and females	No						Other
367255	BCT 1702 (CHARIOT): Patients with high-risk primary triple negative breast cancer who have had anthracycline-based chemotherapy will receive Ipilimumab and Nivolumab with weekly paclitaxel, followed by definitive surgery and further treatment with Nivolumab to evaluate the safety, feasibility and efficacy of this treatment.	BCT 1702 (CHARIOT): Patients with high-risk primary triple negative breast cancer who have had anthracycline-based chemotherapy will receive Ipilimumab and Nivolumab with weekly paclitaxel, followed by definitive surgery and further treatment with Nivolumab to evaluate the safety, feasibility and efficacy of this treatment.	CHARIOT	Before surgery, participants will receive the following treatment simultaneously over a 12 week period: * Nivolumab intravenously at 3 mg/kg every 2 weeks for 6 doses; * Ipilimumab intravenously at 1mg/kg every 6 weeks for 2 doses; * Paclitaxel intravenously at 80 mg/m^2 weekly for 12 doses. Where administration of the study drugs happens on the same day, nivolumab is administered first, ipilimum…	Interventional	Treatment	Non-randomised trial			Open (masking not used)	Uncontrolled			Safety/efficacy						Phase 2	2018-01-31	NULL	2019-07-31	NULL	33	Not yet recruiting	Not yet submitted	This study aims to find out if treatment with a combination of Ipilimumab and Nivolumab, with weekly paclitaxel before surgery, and treatment with Nivolumab after surgery, is safe and effective in women and men diagnosed with triple negative breast cancer. Who is it for? You may be eligible for this study if you are 18 years or older, have been diagnosed with triple negative breast cancer, will b…	2017-05-03 14:19:45	2017-05-05 10:56:09	12617000651381	NULL	www.breastcancertrials.org.au	Breast Cancer trials formerly known as Australia & New Zealand Breast Cancer Trials Group.	None	Any one of the following is regarded as a criterion for exclusion from the study: 1) Has evidence of metastatic breast cancer or concurrent bilateral invasive breast cancer. Staging must be performed as clinically appropriate. Biopsies should be performed to confirm or exclude metastatic disease if possible. 2) Has received prior chemotherapy (apart from pre-study anthracycline component), target…	For inclusion in the study, participants must fulfil all of the following criteria: 1) Female or male, age >= 18 years. 2) Non-metastatic, unilateral triple negative breast cancer, histologically defined as: a) ER negative: with < 1% of tumour cells positive for ER by IHC irrespective of staining intensity; AND b) PR negative: with < 1% tumour cells positive for PR by IHC irrespective of staining…	18	Years	NULL	No limit	Both males and females	No						Other Collaborative groups
367769	Can a smart phone application assist in reducing dietary phosphate and sodium intake?	Can healthy individuals using a smart phone application reduce their dietary phosphate or sodium intake as well as, or better than, healthy individuals provided with standard dietetic advice		We will recruit healthy volunteers to the study. After providing potential participants with study information and receiving their informed consent, we will obtain urine for a urinalysis, check a blood pressure and assess for any history of kidney disease or use of medications likely to influence urine sodium or phosphate values. Participants with a normal urinalysis, blood pressure and without a…	Interventional	Treatment	Randomised controlled trial	Block randomisation will be used for allocation of the participants to either of the 2 dietary interventions (AABB, ABAB, ABBA, BABA, BAAB, BBAA). For allocation, contact will be made by telephone with the holder of the allocation schedule who will be off-site.	Block randomisation	Blinded (masking used)	Active	Parallel	Participants cannot be blinded to use of the app or standard dietetic management. All data from the study will be entered to a statistical database in a deidentified fashion by a nurse blinded to the allocation of intervention. The deidentified data will be analysed by the researchers blinded to allocation of the intervention until analyses are completed.	Efficacy	SPPS will be used for analyses. Data will be tested for normal distribution and mean values will be compared using either Student T-tests (parametric) or Mann-Whitney U or Wilcoxon tests (non parametric). Differences from baseline to 2 weeks will be compared using Mann Whitney, and within group changes from baseline will be assessed using the Wilcoxon signed rank test. Correlations will be assess…					Not Applicable	NULL	2015-06-01	NULL	2015-09-30	24	Completed	Approved	The purpose of the study is to investigate whether using a smart phone application can assist in the reduction of intake of foods which contain phosphate and sodium by helping people to adhere to a diet. We believe that using this app will help people adhere to a diet over a 2 week period. We will measure whether this has happened by collecting a sample of all the urine passed over 24 hours at bo…	2017-03-28 07:16:58	2017-04-21 11:46:22	12617000558325	Yes			We will recruit healthy volunteers to the study. After providing potential participants with study information and receiving their informed consent, we will obtain urine for a urinalysis, check a blood pressure and assess for any history of kidney disease or use of medications likely to influence urine sodium or phosphate values. Participants with a normal urinalysis, blood pressure and without a…	The exclusion criteria are any participants: using medication likely to affect their urinary sodium or phosphate levels (such as diuretics or calcium supplements), or with an abnormal baseline urinalysis (UA) for protein, glucose, blood, white cells or albumin), an abnormal resting blood pressure or a history of kidney disease. These participants will only be excluded to avoid confounding factors…	This study requires healthy individuals to participate. The participants will be recruited by advertising the project at the University of Notre Dame Sydney. It is expected that medical students will be the participants.	18	Years	50	Years	Both males and females	Yes	FALSE	FALSE	TRUE	TRUE	U1111-1166-5130	Government body
368059	Assessing the Range of Motion of 200 Patients at Least Five Years after the Delta Motion Ceramic-on-Ceramic Hip Replacement Procedure	A Minimum Five-Year Follow-Up of the Stability of 200 Patients With Delta-Motion Ceramic-on-Ceramic Hip Replacements		Two hundred patients with Delta Motion Ceramic on Ceramic hip replacements that were performed between December 2008 and December 2009 were followed-up for a minimum of five years. The study will measure the clinical and radiographic outcomes such as hip stability, ceramic component breakage and squeaking with motion, to verify the clinical effectiveness of the product at 5 years post-operatively.	Observational						Uncontrolled				200 patients have been recruited for follow-up as defined in this protocol. The study is adequately powered to show a statistically significant improvement in clinical outcomes compared with published literature.	Screening	Longitudinal	Defined population	Retrospective	Not Applicable	NULL	2011-07-27	NULL	2015-06-10	200	Completed	Approved	Two hundred primary hip replacements with Delta-Motion heads and cups were performed between December 2008 and December 2009 and were followed-up for a minimum of five years. The two hundred patients have been reviewed at regular intervals, and data has been obtained from the patients pre-operatively, and post-operatively at 6 weeks, 6 months or 1 year, and at a minimum of 5 years. Patient outcom…	2017-02-24 13:32:09	2017-03-16 12:09:25	12617000388314	NULL		All patients in the investigators practice sign an ethics approved consent form to collect data specific to their procedure. The patients included in this study all signed the consent form and data was collected; ethics was applied for to allow publication of the data, hence ethics for this specific review was obtained after the first patients were consented.	No control group	1. Patients who underwent concomitant procedures as part of their surgery 2. Patients who have clinically diagnosed complications with other major joints 3. Patients with an inability to complete post-surgery physical therapy or return for follow-up visits	1. Patients must have undergone primary hips surgery due to osteoarthritis 2. Patients must have had a Delta-Motion head and cup implanted 3. Surgery must have been performed by Associate Professor William L Walter or William K Walter 4. Patients must be over 18 years of age 5. Patients must understand the conditions of the study and must be willing to participate for the length of the prescribed…	18	Years	NULL	No limit	Both males and females	No						Individual
368216	The effect of health education on menstrual pain among Arabic school girls in Malaysia.	The effect of health education on primary dysmenorrhea among Arabic school girls in Malaysia.		The Health Education planning and developed by the researcher which uses review of literates and expert panel evaluation. The technique will be used to deliver the health education is a lecture about primary dysmenorrhea, PowerPoint and pamphlet The educational media will be used pamphlet which developed by the researcher which uses review of literates and expert panel evaluation. The aim of the …	Interventional	Educational / counselling / training	Non-randomised trial				Uncontrolled										NULL	2016-10-24	NULL	NULL	58	Recruiting	Not required	Many girls perceive menstruation as time to celebrate the transition from girlhood to womanhood however, a significant proportion of girls suffer from dysmenorrhea. Primary dysmenorrhea is a cramping pain in the lower abdomen that occur before or during menstruation without identifiable pelvic pathology (Kannan & Claydon, 2014). It's affecting from 50% to 91% of women of reproductive age in world…	2016-10-31 02:49:54	2017-04-27 16:20:11	12617000605392	NULL		Because the study will not including patient or intended to use any medical intervention it just need approval from schools administrations and parents.	No control group	- Girls between less than 13 years old or more than 18 years old in Arabic schools in Malaysia. - Girls with menstrual pain score less than 3. - Non Arabic girls.	Girls between 13- 18 years old in Arabic schools in Malaysia. Girls with menstrual pain score 3 and above. Arabic girls.	13	Years	18	Years	Females	Yes						University
368264	In patients undergoing rotator cuff repair, does the administration of temazapam, amitryptyline or pregabalin improve pain and sleep function compared to placebo.	Post operative pain and sleep function in rotator cuff repair using pregabalin, amitryptyline or temazepam as an adjunct to pain management: a randomized, placebo controlled trial.		This study is a prospective, randomized, blinded and placebo controlled trial. We aim to determine if there is a significant difference and improvement when using pregabalin, amitryptyline or temazepam as an adjunct to pain management following rotator cuff repair (RCR). Patients requiring RCR will be randomized to one of four arms of the trial: Group one receives temazepam 10mg/20mg oral tablet,…	Interventional	Treatment	Randomised controlled trial	Recruitment at surgeons rooms at time of booking for surgery.	We will generate a random sequence of numbers using an online random number generator. This sequence will be used to allocate participants to a study group. A concealed envelope system will be used to ensure surgeon, care team and patient is blinded to the treatment.	Blinded (masking used)	Placebo	Parallel	Patients identified as functioning poorly will be considered for dose adjustment or change of treatment arm; this will lead to a cross-over of therapy.	Efficacy						Phase 4	NULL	2015-08-12	NULL	NULL	104	Recruiting	Approved	This study aims to improve sleep and pain post operatively after rotator cuff repair. It will compare three well known medications used for pain and sleep management post operative.	2015-07-10 15:50:20	2017-03-10 14:54:31	12617000372381	NULL			Placebo (glucose tablet) duration day 1 to end of six weeks post op.	Patients with a history of mood disorder, sleep disorder, or contraindication to temazapam, amitryptyline or pregabalin	Older than 18 years Rotator cuff tear requiring open or arthroscopic repair	18	Years	NULL	No limit	Both males and females	No	TRUE	FALSE	TRUE	TRUE		Charities/Societies/Foundations
368281	End-tidal oxygen achieved with preoxygenation via non-rebreather mask at different flow rates in healthy volunteers	Efficacy of preoxygenation via non-rebreather mask, comparing standard oxygen flow at 15lpm to maximally opened flow meter in healthy participants	nil	The study design is two-period crossover study (repeated measures design) . Participants will complete two trials of 3-minutes pre-oxygenation via non-rebreather mask (NRM)., One trial will have an oxygen flow rate of 15lpm, The other will have the flow-meter valve turned wide open. The end-tidal oxygen (ETO2) will be measured at the end of each trial. The first trial will be followed by a washou…	Interventional	Treatment	Randomised controlled trial	The order of trials will be randomised. This randomisation will be performed using a random sequence generated using the statistical software “R”. Allocation is not concealed.	Random sequence generation by statistical software package.	Open (masking not used)	Active	Crossover	balanced Latin-Squares design. This allows the sequence of trials to be randomised, but balanced so that, if one participant was to conduct the trials in a particular order, another participant will perform their trials in the reverse of that order.	Pharmacodynamics	Analysis will be by paired hypothesis test depending on parametric or non-parametric distribution of the data					Phase 2	NULL	2016-03-01	NULL	2016-05-31	40	Completed	Approved	Preoxygenation is critical to safe emergency airway management. Outside of the operating theatre and in prehospital environments, ‘Over flow’ from a standard wall/cylinder outlet has been proposed to greatly enhance preoxygenation via a Non-rebreather mask (NRB). Methods We performed a randomised crossover trial using two preoxygenation conditions; a NRB at 15lpm and the other a NRB with the 15lp…	2017-02-28 06:35:28	2017-03-03 09:54:56	12617000339358	NULL			The NRM at 15l/min is the control.	Pregnancy, lung disease, known or suspected coronary or cerebrovascular disease, treatment for asthma or COPD, previous exposure to bleomycin, participants with beards, dentures or facial abnormalities affecting mask seal.	No regular cardiovascular or respiratory medication, no history of chronic respiratory disease. Attendees at NSW Ambulance Aeromedical service governance days. We are not allowed to recruit outside of this site.	16	Years	70	Years	Both males and females	Yes						Government body
368292	The ADP-TRAUMA Trial A randomised controlled clinical trial of Augmented Dosing of Piperacillin-tazobactam in TRAUMA patients with suspected or confirmed infection	The ADP-TRAUMA Trial A randomised controlled clinical trial of Augmented Dosing of Piperacillin-tazobactam in TRAUMA patients with suspected or confirmed infection	The ADP-TRAUMA Trial	Please refer to Appendix A table in attachment 1 on ANZCTR record. Following randomisation, study participants will receive either standard prescription piperacillin-tazobactam, or augmented dosing, based on an ‘ARC Dose Optimisation Protocol’ . APPENDIX A-Protocol An 8-hr urinary creatinine clearance measured on Day 1, and then every alternate day post randomisation, will be used to optimise the…	Interventional	Treatment	Randomised controlled trial		central randomisation by computer	Open (masking not used)	Active	Parallel		Pharmacokinetics / pharmacodynamics	Sample Size Based on 50% fT>MIC being achieved in 60% of patients receiving standard dosing, and an improvement in target attainment to 90% in those receiving augmented dosing, with a power of 80%, and alpha error of 0.05, a sample size of 64 patients (32 in each group) is required. Analysis All analyses will be conducted on an intention-to-treat basis without adjustment for baseline variables. D…					Phase 2	NULL	2015-07-15	2017-12-31	NULL	64	Recruiting	Approved	This research is testing different methods for how an antibiotic can be delivered intravenously (into a vein). In this case, intermittent administration of the antibiotic (20-30 minute infusion every 6-8 hours), is being compared with continuous delivery (over 24-hours). Treatment of infection in the intensive care unit (ICU) represents an ongoing challenge for doctors. Successful therapy relies …	2015-04-07 17:01:53	2017-01-05 12:01:58	12617000020381	NULL			In those randomised to standard prescription, this will utilise the current dosing strategies routinely employed at each participating institution. This typically involves intermittent administration of 4.5g IV piperacillin-tazobactam every 6 to 8 hours. Standard care dosing is to be delivered as per each units usual drug dosing policy. Dosing is dependent on the clinicians prescription for the f…	Exclusion criteria: 1. Evidence of acute kidney injury – as per the RIFLE criteria 2. Evidence of acute liver injury – defined as an AST or ALT > 5 x upper limit of normal (ULN), or AST or ALT > 3 x ULN with associated total bilirubin > 2 x ULN 3. Evidence of active haemorrhage – defined by a fall in haemoglobin concentration > 20g/L or the need for > 2 units RBC in the preceding 24hrs 4. Increas…	Any patient admitted to the ICU post multi-trauma, receiving piperacillin-tazobactam for presumed or confirmed infection. Inclusion Criteria: 1. Age greater than or equal to 18 and less than or equal to 50 years 2. Admission post trauma 3. Informed consent is obtained from the patient or surrogate decision maker 4. The patient is anticipated to require ICU care beyond the next calendar day 5. Pla…	18	Years	50	Years	Both males and females	No						University
368321	Developmental Outcome of Children Assessed by the Child Development Unit Infant Developmental Team at the Women's & Children's Hospital between January 2013 to December 2014	Developmental Outcome of Children Assessed by the Child Development Unit Infant Developmental Team at the Women's & Children's Hospital between January 2013 to December 2014	Nil	The Infant Development Team (IDT) at the Child Development Unit (CDU), Women's & Children's Hospital provides a team approach to the assessment of babies and children under three years who have developmental difficulties and provides support for their families. Parents/carers of children who were assessed by the Infant Development Team from January 2013 to December 2014 will be identified from th…	Observational						Uncontrolled					Natural history	Cross-sectional	Defined population	Prospective		NULL	2016-12-01	2017-03-12	NULL	67	Recruiting	Approved	The Infant Development Team at the Child Development Unit, Women's & Children's Hospital provides a team approach to the assessment of babies and children under three years who have developmental difficulties and provides support for their families. This study aims to evaluate the developmental outcome and the prevalence of persisting developmental difficulties in children who were assessed by th…	2017-01-12 16:59:41	2017-03-10 12:06:26	12617000363381	NULL	https://www.surveymonkey.com/r/CDU_Infant_development_team_survey		No control group	Parents/carers who do not consent for their child to participate in the study.	Children who were assessed by the Infant Development Team between 1st January 2013 and 31st December 2014.	3	Years	6	Years	Both males and females	Yes					U1111-1191-3621	Individual
368324	Antimicrobial Resistance Patterns of Paediatric Urinary Tract Infections in South Australia	Antimicrobial resistance patterns in urinary isolates for optimization of empirical treatment of paediatric urinary tract infections		Urinary tract infection is a common bacterial infection in the paediatric population. It is an important cause of morbidity and mortality in children under 2 years of age. Increasing antibiotic resistance trends have important clinical implications for the empirical use of antibiotics. It is know that antimicrobial resistance vary according to geographic region. Knowledge of antimicrobial resista…	Observational						Active				The data was analysed using Stata v14.0 (StataCorp LP, College Station, Texas, USA). 7135 urine samples were reviewed and a total 642 positive urine samples meeting inclusion criteria were identified. This number is comparable to previous similar studies of paediatric UTI which were conducted overseas.	Screening	Cross-sectional	Defined population	Both	Not Applicable	NULL	2015-08-01	NULL	2016-05-31	1000	Completed	Approved	This study is aimed at collating and analysing data of paediatric urinary tract infections, identifying antibiotic resistance patterns in different groups of children by age, gender, presence of renal tract abnormalities. It will also assessed the level of bacteraemia in younger children. The data will be used to evaluate whether current empiric antibiotics guidelines are adequate and suitable fo…	2015-04-10 13:27:01	2017-01-13 11:08:51	12617000070336	NULL	Nil		Comparison of antimicrobial resistance patterns in patients with renal tract abnormalities to patients with normal renal tracts	1. Positive urine culture within 30 days of the same patient were excluded to avoid repeat. 2. Pedibag (paediatric urinary bag) and cottonball collected samples were excluded. 3. Samples with mixed growth and common contaminants were excluded.	1. Positive urine culture from patients ages 0 -18 years old. 2. Samples collected by suprapubic aspiration, catheterization and non-invasive collection sample (midstream) were include. 3. Only pure growth or predominantly pure growth samples were included. 4. Only the first positive urine sample of the encounter was included in the analysis to eliminate repetition.	NULL	No limit	18	Years	Both males and females	No					U1111-1169-1024	Individual
368518	Effects of shock waves in the treatment of chronic wounds.	Clinical, pathomorphological, immunocytochemical and molecular characterization of the effects of extracorporeal shock waves (ESW) in patients with chronic wounds: a prospective, single-blinded, placebo-controlled, randomized clinical study with an in vivo and in vitro comparison.	SHOWN - SHOck Waves in wouNds	ESW with a planar (electromagnetic) or radial (pneumatic) ESW applicator will be administered once to Group I, and three times to Group II at one session per week for three weeks. Methodology and parameters of the active ESW stimulation will be set in accordance to the literature data for clinical trials, as follows: energy flux density (EFD) of 0.10 mJ/mm2, pressure (P) of 2,5 bars, the number o…	Interventional	Treatment	Randomised controlled trial	Allocation will be done by sealed opaque envelopes.	Simple randomisation using a numbered envelopes.	Blinded (masking used)	Placebo	Parallel		Safety/efficacy	The obtained results will be subjected to statistical analysis made with the STATISTICA software. Power analysis in each group will be required and calculated to establish the statistical significance with a = 0.05 and power = 0.80 based on the estimated outcomes of 85% for ESW. For measurable variables, the arithmetic mean, standard deviation, medians and extreme values (minimum and maximum) wil…					Not Applicable	2017-02-01	NULL	NULL	NULL	60	Not yet recruiting	Approved	Chronic soft tissue wounds of the compression etiology are suffered by millions of people around the world, and the annual occurrence is steadily increasing. In the era of an ageing societies, They constitute a serious problem of the healthcare system for elderly people. Effective treatment strategies, for difficult to heal, chronic wounds of soft tissues, still are the significant interdisciplin…	2015-05-09 08:53:42	2017-01-13 14:28:46	12617000075381	NULL	None.	None.	Placebo for both, in vivo and in vitro studies.	1. Acute wounds (surgical, traumatic, burns), 2. ChW size area less than 3 cm2 and more then 20 cm2, 3. ChW duration less than 3 months and more then 24 months, 4. ChW infection clinically confirmed, 5. ChW classified as 1st or 4th grade, 6. ChW with necrotic or infection events, 7. Contraindications for ESW stimulation (pregnancy or ovulation, cancer or malignancy, electronic or metal implants, …	1. Chronic wound (ChW) diagnosed as pressure, diabetic or venous etiology, 2. ChW surface area more than 3 cm2 of the ChW surface (due to do the biopsy) but less than 20 cm2 (to large area), 3. ChW duration more than 3 months (to be classified as a ChW), but less than 24 months (to be not classified as hard-to-heal), 4. ChW classified as 2nd grade (deep skin sore) or 3rd grade (the subcutaneous t…	18	Years	70	Years	Both males and females	No	TRUE	FALSE	TRUE	TRUE		University
368711	Left Gastric Artery Embolization for New Zealand patients with morbid obesity who are not fit for bariatric surgery	Left Gastric Artery Embolization for New Zealand patients with morbid obesity who are not fit for bariatric surgery, specifically weight loss and reduction of obesity related co-morbities	FAST- LEAN	Percutaneous embolization of the left gastric artery performed under conscious sedation by Dr martin Krauss, an Interventional Radiologist. The common femoral artery is accessed using seldinger technique and guidewires and catheters placed to reach the target left gastric artery. Embozene particles are used to embolize. The procedure takes 45-90 minutes and performed as a day case	Interventional	Treatment	Randomised controlled trial	Patients will be identified by the the bariatric surgeons. the patients who are assessed as being too great a surgical risk to undergo bariatric surgery will be recuited. These patients will be randomised to either a control group or a treatment group. Allocation is not concealed The control group will receive standard of care diet and exercise. The treatment group will receive embolization of th…	Simple randomization. Coin toss	Open (masking not used)	Active	Parallel		Efficacy						Not Applicable	2017-11-01	NULL	2018-08-30	NULL	24	Not yet recruiting	Approved	Morbid obesity is a signifiacnt health problem in New Zealand, especialy among the Maori and Pacific Island population. The most effective way to treat this condition is bariatric surgery but not all patients are eligible if their obesity related co-morbidities deem surgery as too risky. Percutaneous embolization is minimally invasive and performed as a day case under local anaesthetic and sedati…	2015-06-08 08:50:17	2017-10-13 10:35:09	12617001453370	Yes	none	none	Lifestyle changes, diet and exercise is the treatment. Dietary intake and exercise will be recorded. The patients are followed up in research clinics at the same timepoints as the embolization group. patients will be asked to keep food diaries and follow the green prescription exercise plan as per the New Zealand Ministry of Health guidelines Patients that do not qualify for bariatric surgery in …	previous gastric, pancreatic, hepatic and or splenic surgery prior radiation to upper abdomen prior embolization to the stomach spleen or liver portal venous hypertension peptic ulcer disease hiatal hernia active H pylori infection weight greater than 250kg eGFR <60ml/min complicated arterial anatomical variants including left gastric artery pregnancy ASA class 4-5 contrast allergy significant ps…	age >18 years -80 years, willing and able to make an informed decision and sign consent BMI >40 significant risk factors precluding bariatric surgery vascular anatomy (as per CTA) amenable to bariatric embolization normal laboratory parameters ie platelets >100, INR<1.5, bilirubin <2.0	18	Years	80	Years	Both males and females	No					U1111 - 1169 - 0549	Hospital
368880	Expiratory muscle training in chronic heart failure	The pulmonary effects of expiratory muscle training device Threshold PEP to decrease dyspnoea symptoms in patients with systolic heart failure.	EMTHF	The patient was advised to undertake a 10 week expiratory muscles training program with Threshold Positive expiratory preassure (Treshold PEP), which he was taught by a physiotherapist in the hospital and with which he continued at home. The Treshold PEP is a small respiratory device to which the patient breathes against resistance and strenghtens his expiratory muscles. This device is advised to…	Interventional	Treatment	Non-randomised trial			Open (masking not used)	Active	Parallel		Efficacy						Not Applicable	NULL	2017-07-10	NULL	2017-07-10	22	Active, not recruiting	Approved	The patients with chronic heart failure (CHF) suffer from low exercise tolerance, dyspnea and increased fatigue. The quality of life is very low because of the symptoms accompanying the CHF. The methodology of respiration therapy by means of any expiratory aids in patients with CHF has not yet been described in foreign countries. The expiratory muscle training with the treshold PEP device at home…	2015-07-02 17:23:53	2017-09-08 15:35:25	12617001296325	Yes			All of this information was collected during July 2017 - September 2017. The control group is without any expiratory muscle training - the do not use the treshold PEP, but after the 10 weeks, they are evaluated with the use of the same methods (spirometry, bodyplethismography) as the intervention group.	The patients can not have uncompensated heart failure, chronic lung disease or change of medication during the intervention.	systolic heart failure all etiology New York Heart Association (NYHA) II-III ejection fraction of the left ventricle (EF LV) less than 45% patients without lung diseases	NULL	No limit	75	Years	Both males and females	No					U1111-1171-7902	Hospital
369073	Induction of Macrolide Resistance Post Azithromycin or Erythromcyin Treatment	intensity of induction of Macrolide Resistance Post Azithromycin or Erythromcyin Treatment in healthy participants	The IMPACT trial	60 participants will be recruited and randomly assigned to receive either azithromycin (125mg) twice per day or Erythromycin ethylsuccinate 400mg twice per day for 4 weeks orally. adherence to therapy will be monitored by counting the number of tablets retuned after one week and 4 weeks. 80% adherence to therapy will be considered compliant.	Interventional	Prevention	Randomised controlled trial	patients will be recruited from the general community and randomised using a computer-generated randomisation sequence by the pharmacist. The patient and the investigating team are blinded to drug allocation. Both drugs look the same.	Computer-generated randomisation sequences, will be generated and held by the Mater Health services pharmacy department	Blinded (masking used)	Active	Parallel		Safety/efficacy	Multiplex endpoint PCR assay will be used to determine the presence of a panel of resistance genes as described in Malhotra Kumar Quantification of bacterial resistance genes Multiplex endpoint PCR assay will be used to determine the presence of a panel of resistance genes (erm(A), erm(B), mef, tet(M), tet(O), tet(K), tet(L) as described in Malhotra-Kumar. Where resistant genes are detected; gene…					Phase 3	2017-03-31	NULL	2017-03-31	NULL	60	Not yet recruiting	Approved	to determine whether in normal healthy volunteers without recent antibiotic exposure, one month of daily erythromycin treatment will induce lower rates of macrolide resistance in commensal oropharyngeal flora than one month of daily azithromycin	2015-08-25 08:43:26	2017-02-23 10:59:42	12617000278336	NULL			Erythromcyin vs azithromycin	Smoking Chronic lung disease including asthma if on corticosteroids Use of any antibiotic within the preceding 3 months Use of any Macrolide antibiotic within the preceding 12 months Current use of any antibiotic Respiratory tract illness within the preceding 1 month current respiratory tract illness	Consenting individual Non-smoker Nil antibiotics for 3 months prior to study enrolment; no macrolide antibiotic for 12 months Nil current illness Ability to provide a consenting close cohabitant Cohabitant defined as someone who has more than 4 hours of interaction with the index case on at least 5 days per week	18	Years	NULL	No limit	Both males and females	Yes	TRUE	TRUE	TRUE	TRUE		Hospital
369127	Clinical evaluation of a novel suture anchor for rotator cuff repairs – ATOK Anchor	Evaluation of a novel suture anchor compared to a historical controls on repair integity and function in patients with rotator cuff tear.		Repair of rotator cuff tear using an arthroscopic technique, utilizing a new anchor to secure the transosseous sutures to the lateral humeral cortex. The repair will idealy performed using an arthroscopic however a mini-open approach may be utilised if there is inadequate visualisation, or concerns about seating of the implant. The novel anchor to be used is the Arthroscopic Trans-Osseous Knotles…	Interventional	Treatment	Non-randomised trial				Historical				The number of participants was determined on the number of potential patients likely to be recruited over a 12 month period. This is a pilot study to assess anchor integrity and potential for displacement as well as ability to achieve rotator cuff healing at a rate, at least as good as existing published results. Sample size calculation was not formally performed. Once 20 patients have been recru…					Phase 1	NULL	2015-06-03	2017-07-01	NULL	20	Recruiting	Approved	Purpose of study to investigate the safety and efficacy of a novel attempt to achieve trans osseous repair of disrupted or torn rotator cuff using the knotless technique. This is essentially a safety and efficacy trial to confirm the biomechanical advantages in a clinical setting of the recently designed arthroscopic trans-osseous knotless technique using an ATOK implant.	2015-08-15 21:16:13	2017-05-31 15:37:24	12617000800325	NULL	nil		Comparison controls will be with previously publlished series and relates to rupture and re-tear rate as well as functional outcomes. The most relevent comparator published study is: Boileau P, Brassart N, Watkinson DJ, Carles M, Hatzidakis AM, Krishnan SG. Arthroscopic repair of full-thickness tears of the supraspinatus: does the tendon really heal? J Bone Joint Surg Am. 2005;87:1229–1240. The i…	Arthritis of the shoulder Unable to understand the trial due to language or comprehension Significant loss of motion	Patients with rotator cuff tears, less than 3cm, and over 60 years of age. Failed 3 months of of targeted conservative therapy. These patients are likely to have osteoporosis of the proximal humerus, but such bone changes will not be quantified.	60	Years	80	Years	Both males and females	No					U1111-1173-2414	Individual
369130	The North Queensland ‘Sun-Safe' Clothing Study: effectiveness of sun-protective clothing in preventing or delaying the development of pigmented moles in early childhood.	A cluster randomised controlled intervention trial of sun-protective clothing in 1-35 month-old Caucasian children attending daycare centres in Townsville, Queensland, Australia. The study is designed to determine whether a significant proportion of the melanocytic naevi (pigmented moles) which develop in early childhood can be prevented or delayed.		This prospective cluster-randomised controlled intervention trial involved children aged 1-35 months-old (at baseline) attending intervention daycare centres (n=13) wearing sun-protective study garments and legionnaire hats while at daycare. All daycare centres in the intervention group were given sufficient numbers of the following study garments (in a range of sizes) to ensure that they could c…	Interventional	Prevention	Randomised controlled trial	Cluster randomisation was performed - daycare centres were considered to be the unit of randomization. Prior to commencing the study, the availability and quality of shade at all daycare centres in Townsville offering care to children under 2years-old was assessed. A 100% response was achieved. Consequently, shade availability and quality was assessed at 28 daycare centres in Townsville in conjun…	A list was generated containing the names of each of the 28 matched-pairs of daycare centres (matched on 3 levels of shade availability and 3 SEIFA levels as described above). The name of one daycare centre in each pair written in the left-hand column and the other daycare centre name was written in the right-hand column (as shown below). Pair 1 Centre A Centre B Pair 2 Centre C Centre D Pair 3 C…	Open (masking not used)	Active	Parallel		Efficacy	Sample Size Estimations: Estimation of the required sample size was based on achieving a 24% reduction in the total number of melanocytic naevi of all sizes and a 30% reduction in melanocytic naevi 2+ mm in diameter by four years of age. This choice was based on reducing the prevalence of melanocytic naevi at age four to that expected for four year-old children raised in the less extreme UVR envi…					Not Applicable	NULL	1999-11-01	NULL	2002-07-12	500	Completed	Approved	This is the first RCT to evaluate the efficacy of sun-protective clothing in reducing the rate of development of melanocytic naevi (pigmented moles: a major risk factor for melanoma) in early childhood. The proposed prospective cluster randomised intervention trial aims to determine whether reducing sun exposure, primarily through the use of sun-protective clothing can delay the development of a …	2015-08-17 17:52:00	2017-05-01 11:20:01	12617000621314	NULL			Children attending one of the 12 daycare centres assigned to the control group continued with their usual sun-protection regime at daycare and while at home.	Children 36 months or older; Children with three of more non-Caucasian grandparents (of non-European origin); Children who attend a participating daycare center at irregular intervals or on a casual basis; Children whose parents expect to leave Townsville in less than 12-months; Children for whom parental consent is not provided.	Children aged 1–35 months-old of Caucasian decent (i.e. with at least two grandparents of European origin) who regularly attended one of the 25 participating daycare centers in the recruitment period of November 1999 to July 2002 inclusive, and whose parents plan to reside in Townsville for the forseeable future and are willing to provide written informed consent for their child to participate in…	1	Months	35	Months	Both males and females	Yes					U1111-1173-2918	Individual
369251	The PLAN Project: Pregnancy Lifestyle Activity and Nutrition: effectiveness of maternal lifestyle intervention commenced before 10 weeks gestation, in normal, overweight and obese mothers on maternal behaviours and infant's adiposity.	A randomised controlled trial investigating whether a maternal lifestyle intervention with behaviour change intervention commencing before 10 weeks gestation and consolidation phase to end of pregnancy, compared to usual clinical care, optimizes maternal lifestyle behaviour and reduces offspring adiposity.	PLAN Project	The Pregnancy Lifestyle Activity Nutrition (PLAN) intervention is a 12-week program in early gestation, starting before 10 weeks gestation, which includes a web based application with a weight tracker, diet, physical activity and psychological modules. Accompanying the web-based programme, participants will have access to a one on one session with a dietitian/research nurse, and follow up with pe…	Interventional	Prevention	Randomised controlled trial	Written informed consent will be obtained before participating in an enrolment appointment. Each participating pregnant woman will be assigned a unique study number and randomly allocated to control or intervention. Allocation is undertaken by a computer generated algorithm prespecified on RedCap which is stored on servers at a central administration site. After enrolment, the research assistant …	The randomisation schedule will be computer-generated (varying size of permuted blocks) and stratified by body mass index (BMI). The randomisation will be produced by an independent party	Open (masking not used)	Active	Parallel		Efficacy	The primary clinical outcomes will be assessed on an “intention-to-treat” basis. Differences in gestational weight gain in kg between control and intervention group between start and end of intervention and total gestational weight gain will be assessed with linear regression. Differences between control and intervention group for outcomes in the infant of fat mass, and anthropometry will be asse…					Phase 1 / Phase 2	NULL	2015-12-15	NULL	2017-04-06	80	Active, not recruiting	Approved	This RCT will test whether a lifestyle intervention in early pregnancy optimizes gestational weight gain and reduces offspring adiposity. The intervention will use smart phone web based applications to deliver diet, physical activity and well being advice to overweight or obese pregnant women in early pregnancy (commenced prior t0 10 weeks gestation) to optimise their gestational weight gain (wei…	2015-10-30 18:05:52	2017-05-18 16:10:50	12617000725369	Yes			Standard obstetric clinical care	Women with a current diagnosis of a serious pre-existing medical condition (e.g. type 1 or 2 diabetes, psychosis, eating disorder, thyroid condition or on medication for Polycystic Ovarian Syndrome) Multiple births	Pregnant women who are recruited at <10 weeks gestation and have a pre-pregnancy BMI of >20, or BMI >18 in high-risk ethnic groups.	18	Years	NULL	No limit	Females	Yes					U1111-1171-9320	Charities/Societies/Foundations
369276	A clinical trial of Broad Band Noise and Nature sounds for tinnitus therapy	A clinical trial of Broad Band Noise and Nature sounds for tinnitus therapy: Group and individual responses modelled under the Adaptation Level Theory of Tinnitus		This study will be a randomized cross-over trial. The study will involve the use of take home MP3 players and in-ear headphones, containing recorded broad-band noise (BBN) and environmental sounds for tinnitus relief, which the participant will listen to for a minimum of one hour per day for sixteen weeks (8 weeks BBN, 8 weeks environmental sounds). The long-term average loudness of BBN and envir…	Interventional	Treatment	Randomised controlled trial	Existing volunteers from the University of Auckland Tinnitus Database will be approached via email – a participant information sheet (PIS) and consent form (CF) will be attached along with the study invite. These are individuals who have expressed interest in participating in tinnitus research. Interested individuals can contact the student investigator by email or phone. Allocation was concealed…	Computerised sequence generator: True Random Number Generator (https://www.random.org/).	Open (masking not used)	Active	Crossover		Efficacy	Participant numbers: Based on Wise et al. (2012, Unpublished thesis) data for tinnitus population variance, for a significant change of 13 on TFI, with mean 28.15 and standard deviation 17.1 (one-tailed), significance 0.05 and power 0.8, the sample size needed is 11 (Wise, 2012). 30 participants are therefore determined as being sufficient for this trial. Data will be analyzed using quantitative …						NULL	2015-06-16	NULL	2015-07-06	30	Completed	Approved	Mechanisms of tinnitus (phantom sound) perception and sound therapy (treating tinnitus using sounds) are still poorly understood. Understanding such mechanisms can enable for developing better interventions/treatments for tinnitus sufferers. It is of interest to administer a randomized control sound therapy trial comparing the effectiveness of predictable and unpredictable sounds for tinnitus rel…	2015-09-09 10:55:02	2017-07-06 16:22:51	12617000979358	NULL			Broadband noise (BBN)/Environmental sounds	- Age is younger than 18 - Do not experience constant tinnitus - Presence of middle ear pathology at the time of testing (e.g. glue ear) - Presence of a hearing loss greater than moderately severe (greater than 70 dB on average across frequencies).	Adults aged between 18-65 years residing in the Auckland region with constant tinnitus and a minimum score of 38 on Tinnitus Functional Index (TFI), normal middle ear function and at maximum a moderate degree of hearing loss (less than 70 dB on average across frequencies).	18	Years	65	Years	Both males and females	No					U1111-1174-1176	University
369309	Probenecid and food effects on flucloxacillin pharmacokinetics and pharmacodynamics in healthy volunteers	Probenecid and food effects on flucloxacillin pharmacokinetics and pharmacodynamics in healthy volunteers		Volunteers were administered flucloxacillin 1000 mg orally on three study days separated by a 7-day ‘washout period’. Arm 1: Flucloxacillin 1000 mg orally, single dose while fasting Arm 2: Flucloxacillin 1000 mg orally plus probenecid 500 mg orally, both single dose while fasting Arm 3: Flucloxacillin 1000 mg orally plus probenecid 500 mg orally, both single dose with food On each study day, part…	Interventional	Treatment	Non-randomised trial			Open (masking not used)	Active	Crossover		Pharmacokinetics	The number of volunteers chosen was pretty standard for a PK/PD study of this type. Treatment arms were compared for common PK parameters and for the concentrations achieved for 30%, 50% and 70% of the usual dose intervals. Statistics evaluated included repeated measures one-way ANOVA, ratios of each regimen over the others, post-hoc analysis using Bonferroni’s multiple comparison test, and if no…					Phase 1	NULL	2013-01-07	NULL	2013-02-11	11	Completed	Approved	Introduction and methods Flucloxacillin is the first-line antibiotic agent in many parts of the world, including NZ and Australia, for treating Staphylococcus aureus and skin infections. It is often given by 24-hour intravenous (IV) infusion to outpatients with moderately severe infections, but this costs NZ$150-200/day and sometimes causes problems with the IV catheter. It is often given by mout…	2017-07-09 06:34:52	2017-07-12 14:39:13	12617001003369	NULL			Arm 1: Flucloxacillin 1000 mg orally, single dose while fasting	Food intolerance, pregnancy, chronic illness, renal impairment (creatinine clearance < 80 mL/min by Cockcroft-Gault formula), liver dysfunction, malabsorption or known intolerance of flucloxacillin or probenecid. Volunteers were excluded from the study if they took any regular medications (other than a hormonal oral contraceptive pill) or were intolerant of fasting for up to 10 hours.	Healthy volunteer	18	Years	40	Years	Both males and females	Yes						Individual
369322	A phase II study of haploidentical peripheral blood stem cell transplantation with post-transplant cyclophosphamide as Graft versus Host Disease (GVHD) prophylaxis	A phase II study of haploidentical peripheral blood stem cell transplantation with post-transplant cyclophosphamide as Graft versus Host Disease (GVHD) prophylaxis		This study involves the use of cyclophosphamide post stem cell infusion as prophylactic treatment for Graft versus Host disease. Cyclophosphamide will be used in one of 2 available conditioning treatments; Non-myeloabative and Myeloablative conditioning treatment. The conditioning treatment selected is determined by the transplant specialist. Arm 1.Patients undergoing myeloablative allogeneic per…	Interventional	Treatment	Non-randomised trial			Open (masking not used)	Uncontrolled	Parallel		Safety/efficacy	The primary endpoint will be disease-free survival at 24 months. Secondary endpoints to be analysed will be: 1. 2 year relapse rates will be described using the Kaplan-Meier curve 2. rates of engraftment 3. acute GVHD will be described as incidence of grade I-IV disease, as well as grades III and IV 4. rate of chronic GVHD at 2 years 5. non-relapse mortality at 100 days, 1 year and 2 years 6. The…					Phase 2	NULL	2015-08-27	2018-12-27	NULL	60	Recruiting	Approved	This study will assess the use of cyclophosphamide post stem cell infusion as preventative treatment for Graft versus Host disease in patients requiring a haplo-identical stem cell transplant. Who is it for? You may be eligible to join this study if you are 16 – 70 years of age and have haematological malignancies requiring allogeneic transplantation, but have no readily available fully HLA-match…	2015-09-16 13:53:07	2017-01-27 14:11:04	12617000151336	NULL			none	1.Pregnancy. 2. Positive serology for HIV. 3. Refractory Central Nervous System (CNS) disease. 4. Serious organ dysfunction: LVEF <50%, FEV1, FVC, DLCO <50%of predicted, LFT > 5 x the upper limit of normal, or creatinine clearance < 40 ml/min . 5. Life expectancy less than 60 days. 6. Unable or unwilling to provide written informed consent	1. Patients 16 – 70 years of age 2. Recipients must have a haematological malignancy with a significant risk of relapse (as measured by the Disease Risk Index), where allogeneic transplant is indicated. 3. Adults without a readily available matched related or unrelated donor. 4. Patients must have a first-degree relative who are 3/6 to 4/6 HLA matched. 5. Patients with an HCT-CI/age > or equal to…	16	Years	70	Years	Both males and females	No					U1111-1174-5033	Hospital
369351	A field survey of windfarm and traffic noise effects on sleep	Identification of complaint levels on sleep, based on overnight noise exposure in windfarm-exposed, traffic noise-exposed and quiet rural areas: A field survey.		The survey will include key elements from a survey already developed and used in a Health Canada study. It will be brief and will specifically focus on sleep (i.e., Pittsburgh Sleep Quality Index, PSQI; Insomnia Severity Index, ISI; Epworth Sleepiness Scale, ESS) quality of life (EQ-5D) and Functional Outcomes of Sleep Questionnaire (FOSQ), with only general night-time noise questions directly re…	Observational						Uncontrolled				This survey is the first part of a larger project. It is designed to identify people who report being affected by wind farm noise and others who do not. Following data collection from survey responses, we will identify 4 groups according to overnight noise exposure type and level of complaints into: - Highest complaint quartiles in wind farm and traffic noise exposure groups (WFNQ1 and TNQ1); - L…	Psychosocial	Cross-sectional	Defined population	Retrospective		2017-01-31	NULL	2017-09-01	NULL	1600	Not yet recruiting	Approved	Increased sustainable “green” energy production has led to rapid expansion of wind farm facilities in Australia and world-wide. This has been associated with community complaints regarding noise emissions that include “infra-sound” (noise below average hearing threshold), and concerns that this may have negative effects on sleep and health. International studies so far remain inconclusive and non…	2016-12-15 13:51:11	2017-01-04 13:44:53	12617000011381	Yes			No control group	Language difficulties that might preclude informed consent and study questionnaire completion.	1. Age: > 17 years. 2. Willing and able to complete the survey. Consent will be implied on the basis of survey completion given that separate consent is not practical for online survey tools we plan to predominantly use where possible.	18	Years	NULL	No limit	Both males and females	Yes					U1111-1191-1014	University
369412	Effects of A1 versus A2 milk on cardiometabolic risk in overweight and obese Australians	Overweight and obese Australians and the effects of A1 beta-casein versus A2 beta-casein on human cardiometabolic risk factors.		All participants will undergo a washout period of 2 weeks during which they will replace all dairy with rice milk. Other dairy containing product consumption will be restricted. Intervention 1: 250ml three times a day (750 ml/day) A1A2 beta-casein Milk for 12 weeks Intervention 2: 250ml three times a day (750 ml/day) A2A2 beta-casein Milk for 12 weeks Adherence will be monitored via a milk intake…	Interventional	Treatment	Randomised controlled trial	Eligible participants will be assigned an ID as they are recruited. Allocation will involve contacting the holder of the allocation schedule who will be off-site.	The randomisation scheme will be created using www.randomization.com with 3 treatments.	Blinded (masking used)	Active	Parallel		Efficacy	A sample size of 32 participants/group is predicted to provide sufficient power (80%) to detect a large effect size (7% difference) between groups at the p < 0.05 level. Recruiting 46 participants/group will accommodate for 30% dropout rate. A total of 140 participants will be recruited for the 3 groups. Calculations are based on standard deviation of 10% within a group observed in our previous s…					Not Applicable	2017-10-03	NULL	2018-06-29	NULL	140	Not yet recruiting	Not yet submitted	Obesity significantly increases the risk of developing metabolic syndrome (MS), which is associated with increased cardiovascular morbidity/mortality. Presently, there is fierce debate surrounding the effects of the A1 beta-casein protein variant (A1) in bovine milk compared to the progenitor A2 variant (A2) with respect to their relative impact on MS risk factors. Most milk and milk products ava…	2015-09-30 19:05:16	2017-03-17 15:50:06	12617000403336	NULL			Control: 250ml three times a day (750 ml/day) Rice Milk for 12 weeks Adherence will be monitored via a milk intake calendar	Milk allergy, pregnancy and lactation, diabetes, current habitual opioid consumption and smokers	overweight or obese (BMI: 25-40 kg/m2) willing to consume 750 ml of milk/day	18	Years	70	Years	Both males and females	Yes	TRUE	TRUE	TRUE	TRUE	U1111-1194-2629	University
369467	A randomised controlled trial of Te Whanau Pou Toru: Maori Adaptation of Primary Care Triple P Discussion Groups for Maori parents of young children with behavioural difficulties.	A randomised controlled trial of an adaptation of Triple P Positive Parenting Program Discussion Groups for Maori parents of young children with behavioural difficulties.		The Triple P Discussion Groups are preventively focused interventions designed to provide specific advice about common child behaviour or developmental issues. During the two-hour group sessions, parents are taught about the principles of positive parenting, strategies for developing a good parent-child relationship, and strategies for managing specific problem behaviours. These strategies are al…	Interventional	Prevention	Randomised controlled trial	Allocation involved contacting the holder of the allocation schedule who was "off-site".	Simple randomisation using computerised sequence generation. Allocation is stratified according to marital status (single/widow or married/defacto).	Open (masking not used)	Active	Parallel		Efficacy	A priori power analyses based on estimates of effect sizes of similar Triple P brief parent discussion groups suggested that approximately 50 participants in total would be required to achieve power of .80. An intent to treat approach will be used for all analyses. To evaluate the short-term and long term effects of the intervention, differences between the intervention and waitlist control group…					Not Applicable	NULL	2015-01-05	NULL	2016-09-02	50	Completed	Approved	This study will evaluate the efficacy of a culturally adapted trial version of Primary Care Triple P for Maori families. Maori parents of a child between the ages of 3 and 7 who are concerned about their child’s behaviour, will be randomly assigned to either an intervention group or a waitlist group. The intervention will consist of two x 2-hour Triple P Parenting discussion groups: Being a Posit…	2016-11-14 14:05:30	2017-02-08 16:28:45	12617000210370	NULL			The comparison group for the trial is the waitlist control group described above. The waitlist group will be offered the intervention after 6 months follow up is complete.	1) Parents of children with a developmental or intellectual disability (rationale: the Triple P Discussion Groups are designed for children with behavioural problems that are otherwise normally developing. A modified version of Triple P, Stepping Stones Triple P, has been specifically designed to meet the unique needs of parents who have children with a developmental, intellectual, or health disa…	To participate in the study, parent participants will need to self-identify as: 1) Maori and 2) be concerned about the behaviour of their child who is aged between 3 and 7 years.	18	Years	NULL	No limit	Both males and females	Yes						Individual
369495	Effect of different anesthesia techniques on intraoperative stress-induced immunosuppression in patients undergoing radical esophagectomy'	Evaluation of whether different anesthesia techniques can affect intraoperative stress-induced immunosuppression in patients undergoing radical esophagectomy.		Patients undergoing radical esophagectomy were randomly assigned to one of the two groups. In group I (n=20), patients received total intravenous general anesthesia (Group TIVA); in group II (n=20), patients received total intravenous general anesthesia combined with thoracic epidural anesthesia (Group TIVA+TEA). Each test solution was prepared in a syringe by the first investigator, who was also…	Interventional	Treatment	Randomised controlled trial	Allocation concealment was established by placing the randomization sequence in consecutively numbered, opaque envelopes.	use of computer-generated codes	Blinded (masking used)	Placebo	Parallel		Safety/efficacy	a=0.05, 1-beta=0.8, a P-value of ,0.05 was considered significant.						NULL	2015-05-06	NULL	2015-09-18	40	Completed	Approved	With exposure to severe food safety issues especially in China, the global incidence of cancer has risen dramatically, although survival rate of cancer patients is improving due to the modern medical technology, cancer is the second most common cause of death, exceeded only by heart disease and accounting for one in every four deaths. Although surgery remains the most effective treatment of poten…	2015-10-17 14:14:39	2017-03-24 16:10:43	12617000434392	NULL	www.shca.org.cn/		The Group TIVA+TEA patients received 0.375% ropivacaine 5 mL/h during surgery, while the control group patients received 5 mL/h normal saline as placebo via the thoracic epidural catheter.	contraindications for receiving TEA, pre-existing cardiovascular diseases, preoperative treatment with opioids, non-steroidal anti-inflammatory drugs, or other immunomodulatory substances, infection, immune and endocrine system disorders and communication barriers.	40 patients, of ASA physical status 1-3 adult patients, undergoing elective surgery for radical esophagectomy were included in this prospective randomized, double-blind, placebo-controlled trial.	29	Years	78	Years	Both males and females	No	TRUE	TRUE	FALSE	FALSE		Government body
369707	Suck swallow breathe coordination in term breastfed infants with and without oral anomalies.	Infants with ankyloglossia and feeding difficulties: the effect of frenotomy on suck-swallow breathe coordination, intra-oral vacuum, breastfeeding efficiency and duration compared to age-matched infants without ankyloglossia and feeding difficulties.		Infants with ankyloglossia will attend one study session up to 10 days prior to frenotomy and one study session 14-21 days after frenotomy for monitoring of a breastfeed. A paediatric surgeon will perform frenotomy, a simple surgical treatment that divides the lingual frenulum. Normally general anaesthesia is not required and some medical practitioners prefer to use a topical anaesthetic; the pae…	Interventional	Treatment	Non-randomised trial			Open (masking not used)	Active	Parallel		Efficacy	The primary endpoint of this study is the comparison of intra-oral vacuum of the infants with ankyloglossia pre and post frenotomy. Geddes, Kent et al (1) measured peak (-145 +/- 58 mmHg) and baseline (-64 +/- 45 mmHg) vacuums in infants without oral abnormalities or feeding problems while Prieto, Cardenas et al (2) measured peak vacuums of -197 +/- 10 mmHg. A case series by Geddes, Kent et al (3…					Not Applicable	NULL	2016-08-15	2017-12-18	NULL	60	Recruiting	Approved	Breastfeeding is distinctive to all newborn mammals and provides babies with optimal nutrition, protection from disease and enhanced development. Coordination of sucking swallowing and breathing (SSB) is critical for efficient feeding. The tongue plays major role in infant sucking, facilitating milk removal from the breast and safe swallowing of the milk bolus. Current evidence suggests that SSB …	2015-11-30 19:27:43	2017-06-19 13:09:17	12617000897369	NULL			Infants with no ankyloglossia and no breastfeeding problems will attend one study session for monitoring of a breastfeed. They will not receive any intervention.	Mothers with a history of breast surgery and/or nipple piercing Infants born <37/40 or <2500 g, acute illness, and/or infection and/or congenital disease or malformation, multiple birth infants.	English speaking mothers and their term infants less than 12 weeks of age; mothers who intend to breastfeed for at least 6 months, and infants are predominantly fed breastmilk (breastfeeding and/or expressed breastmilk, infant feeds comprise less than 50% infant formula). Ankyloglossia and breastfeeding difficulty will be identified by a health professional prior to enrolment.	NULL	No limit	50	Years	Both males and females	Yes					U1111-1177-1146	Individual
369824	Effect of hip extensor and abductor taping on gait performance in chronic stroke patients with long-term use of a cane: a randomized controlled trial	Effect of hip extensor and abductor taping on gait performance in chronic stroke patients with long-term use of a cane: a randomized controlled trial		A. Experimental group: Leuko@ tape on hip extensor and abductor of affected side limb. Control group: sham tape. After the taping applied, both groups will received the same exercise program include: muscle strength strengthening, balance training, treadmill training . The 12 session will be conducted in 3 times weekly about 50 min for 4 weeks. All of the sessions is individual one-on-one session…	Interventional	Treatment	Randomised controlled trial				Placebo										NULL	2015-12-08	2018-05-31	NULL	50	Recruiting	Approved	To investigate the immediate and training effects of hip extensor and abductor taping on muscle strength, balance and gait performance in chronic stroke patients using a cane.	2016-02-01 19:18:58	2017-04-03 11:02:26	12617000483358	NULL			We use the protection(skin) tape to be sham tape, this protection tape is very soft and no any property like Leuko@ tape. These subjects will also complete the exercise program.	allergy to adhesive sports tape, Modified Ashworth Scale over 2 point of affected lower limb	Age: 20-80 years old onset of stroke more than 6 months previously Functional Category Ambulation over 3 point Minimal Mental State Examination over 24 point Long-term users of a cane: using regular cane or quadricane over 6 months	20	Years	80	Years	Both males and females	No						Hospital
369859	ParkinSong singing groups for people with Parkinson's disease and their caregivers	Staying in Tune with Parkinson’s Communication: Investigating the effects of long-term participation in ParkinSong singing groups for people with Parkinson's disease and their caregivers		Intervention = therapeutic singing groups (these groups include 30 mins vocal/speech exercises and warmup, 60 mins singing songs, 30 minutes socialisation over tea/coffee) Arm 1 - weekly 120 minute singing groups for 12 months - delivered by allied health professional (music therapist, speech pathologist, allied health assistant) Arm 2 - monthly 120 minute singing groups for 12 months - delivered…	Interventional	Treatment	Non-randomised trial			Open (masking not used)	Active	Parallel		Efficacy						Not Applicable	NULL	2016-01-05	NULL	2016-11-09	80	Active, not recruiting	Approved	Parkinson’s disease (PD) is a chronic, progressive, incurable, and disabling neurological condition. In addition to the many physical symptoms at least 75% of people with PD experience impaired speech production and various mental health issues, such as depression and anxiety. This mixed-methods study aims to explore the experience of group singing for people with PD and examine the effects of lo…	2016-01-05 15:51:33	2017-04-11 11:27:24	12617000528358	NULL			Active control groups: These groups are the same length as the intervention groups (120 mins) and are run by volunteers through Parkinson's Victoria. Attendance is recorded for all groups. Arm 1 - Weekly activity groups (painting/dancing/Tai Chi) for 12 months Arm 2 - Monthly peer support groups for 12 months	1. Severe cognitive impairment or memory problems 2. Severe language problems or hearing impairment	1. Medical diagnosis of Idiopathic Parkinson’s disease 2. Nil history of other neurological, head and neck, or respiratory disorders 3. Ability to provide informed consent to participation in study 4. Some degree of communication change reported by person with Parkinson’s, caregiver or health professional 5. Mini Mental Score > 24 or with mandatory carer support if lower Mini Mental score 6. Any …	18	Years	80	Years	Both males and females	No						Individual
370000	Manual therapy technique on the sacrum for people with muscular dysfunction in the pelvic floor, and urinary incontinence	Efficacy of manual therapy on the sacrum for patients with pelvic floor dystonia		Intervention: - Kegel exercises: at the end of each weekly session supervised by the osteopath and at the participant's home 3 times a week. Slow-Twitch Exercise: the pelvic floor muscle hold for a slow count of 5 seconds, relax 5 seconds, and repeat again for a total of 10 contractions. 3 sets. Fast-Twitch Exercise: Quickly contract the pelvic floor muscle 5 times and relax 5 seconds and repeat …	Interventional	Treatment	Randomised controlled trial	central randomisation by http://www.randomization.com		Blinded (masking used)	Active	Parallel		Efficacy							2017-06-01	NULL	2017-06-23	NULL	60	Not yet recruiting	Approved	In this study, we want to investigate whether the sacrum technique with wedges have an efficacy and improves the urinary incontinence, pelvic floor muscle and patients' quality of life much more than with the global pelvic technique and kegel exercises because exist a relation between the good movement of sacrum bone and the good job of pelvic floor muscle. This relation is for nerves, ligaments …	2016-06-02 02:46:34	2017-05-23 12:33:29	12617000760370	NULL			Intervention: - Kegel exercises and Global pelvis technique, but not Sacrum technique with wedges	women with previous treatment for urinary incontinence and medical contraindications	Women with pelvic floor dysfunction and urinary incontinence	18	Years	NULL	No limit	Females	No	TRUE	FALSE	TRUE	TRUE	U1111-1178-7628	Individual
370042	Effects of Multisensory Training on Dual Task Performances in Community-dwelling Older Adults	Effects of Multisensory Training on Dual Task Performances in Community-dwelling Older Adults		The participants chose to join the experimental group receiving one-hour multisensory training, three times a week for twelve weeks or the control group receiving one-hour healthy education, one time for every two-week, total for six sessions. All participants were assessed at baseline, mid-test at 8th week and post-intervention. Training procedure for Experimental Group: For participants in the …	Interventional	Educational / counselling / training	Non-randomised trial				Active	Parallel			The effective sample size in this study was 46 based on an effect size f of 0.35, a type I error of 0.05, an 50 percent power, at least 23 patients in each group were required for identifying statistically significant differences in primary performance (two-way ANOVA). Considering about the drop out rate, we set the target sample size to 50. Two way ( group by time ) repeated measures analysis of…						NULL	2016-01-30	NULL	NULL	50	Recruiting	Approved	the purpose of this study is to investigate effects of multisensory training on dual task performance in community-dwelling older adults. Fifty participants older than 65 years without neurological disorder, bone fracture impacting upper limb or lower limb activities or vestibular deficits will be recruited from communities. They are allocated into multisensory training group accepting multisenso…	2016-02-01 20:37:57	2017-07-31 15:31:57	12617001121358	NULL			Training procedure for Control Group: A one-hour session of healthy promotion education provided by a physical therapist was given to participants every two-week. 6 sessions over 12 weeks in totals. Education included issue of how to choose suitable exercises, illness knowledge and fall-prevented education and the educations are present by small group presentation session.	1. suffered neurological disorder;2. musculoskeletal impacts limb mobilities;3. had exercise training within 6 months;4. has headache or fall experience within one month; 5. has vestibular disorders	1. greater or equal than 65 years old 2. Mini-Mental State Examination greater than 24 3. able to walk 10m independently 4. able to participant this training program	65	Years	NULL	No limit	Both males and females	Yes						University
370120	A telehealth transfer package to improve post stroke rehabilitation outcomes.	Translational neurorehabilitation - Efficacy of a telehealth transfer package for improving upper-limb function post-stroke.	TTP	To compare the functional outcomes of providing a telehealth transfer package to post stroke patients enrolled in an 8 week Outpatient/Day patient upper-limb therapy program with those receiving usual care alone. Group 1 will receive the transfer package for the 2nd and 3rd week (2 weeks) of their Outpatient/Day patient program. The transfer package will be delivered via individual (one-on-one) f…	Interventional	Treatment	Randomised controlled trial	Randomisation will be achieved using a computer-generated schedule created using randomly permeating blocks. A St Vincent’s Hospital staff member who will not take part in assessment or therapy delivery will conceal the allocations in numbered opaque envelopes prior to study commencement.		Blinded (masking used)	Active	Parallel	This is a single centre pilot randomised controlled trial.	Efficacy	Demographic data will be presented as mean and standard error, medians and interquartile range and/or percentages where appropriate. One Way Anovas, Wilcoxon Signed Rank Tests and Chi square analysis will be used for normal, abnormal and categorical data respectively. Mixed Model Repeated Measures Anovas will be used to compare the difference between groups. Significance will be taken at p<0.05.					Not Applicable	2017-02-15	NULL	NULL	NULL	24	Not yet recruiting	Approved	In Australia there are currently >425,000 people living with a stroke related disability and this number is only set to rise with the aging population and burgeoning epidemics of diabetes and obesity. In the chronic post-stroke period the only way to improve function and independence is through rehabilitation. Constraint-Induced Movement Therapy (CIMT) is the current best practice for upper-limb …	2017-01-18 10:30:14	2017-02-01 10:41:40	12617000168358	NULL			The control group will receive their usual 8 week outpatient occupational program. They will not receive the additional telehealth transfer package.	EXCLUSION CRITERIA Exclusion criteria are: patients participating in other upper-limb rehabilitation research trials during the 8 week program period, blindness, deafness, no carer for those with low function and poor balance and no internet or computer access.	INCLUSION CRITERIA Stroke patients receiving an Outpatient or Day patient rehabilitation program will be recruited from St Vincent’s Hospital’s Sacred Heart Allied Health Services. Inclusion criteria are: >18 years of age, ischaemic or haemorrhagic stroke with an upper limb deficit, cognitively competent with a MMSE >24, able to communicate in English and participating in an Outpatient/Day patien…	18	Years	NULL	No limit	Both males and females	No	FALSE	FALSE	TRUE	FALSE	U1111-1179-6689	Other
370142	Physical activity education in community rehabilitation	Is a brief intervention of physical activity education and counselling feasible to deliver in the Community Rehabilitation setting?	NA	The intervention group will receive one additional session to their usual therapy regimen, for the provision of physical activity education and counselling. This will be a 15-45minute session, based in the Community Rehabilitation Centre and conducted by the research co-ordinator or a Grade 2 Community Rehabilitation Physiotherapist. The education element will focus on the health benefits of card…	Interventional	Treatment	Randomised controlled trial	Allocation will be concealed using opaque envelopes.	Randomisation will be undertaken using a computer generated sequence.	Blinded (masking used)	Active	Parallel	Randomisation will occur after completion of the baseline assessment. Randomisation will be stratified by age (18 to 64 years vs 65 years and over).	Efficacy	As this is a feasibility study, this research project will not be powered to detect differences in physical activity levels, quality of life, stage of change or self-efficacy for exercise. The feasibility data will be reported descriptively, The secondary outcomes such as, difference in physical activity levels, quality of life scores, stage of change level and self-efficacy towards exercise will…					Not Applicable	2017-04-17	NULL	NULL	NULL	40	Not yet recruiting	Approved	Clients attend Alfred Health Community Rehabilitation Program for goal-oriented rehabilitation following a change in their health status (i.e. stroke, joint replacement, falls). Many of these clients are elderly and/or suffer from one or more chronic health conditions (i.e. osteoarthritis, diabetes, heart disease). Rehabilitation is targeted to address current goals and concerns, however no forma…	2017-04-05 20:51:46	2017-04-10 14:20:12	12617000519358	Yes	N/A	N/A	The control group will receive usual care from their treating therapists with the addition of provision of a government physical activity educational handout matched to their age: Department of Health. 2014. Make your move- Sit less- Be active for life! Australian Government or Department of Veterans’ Affairs & Department of Health & Ageing. 2005. Choose Health: Be Active- A physical activity gui…	Participants excluded from the study will include non-ambulant participants, those with medical or safety issues preventing them from safely participating in regular physical activity and those who have cognitive impairment (Mini Mental State Exam score less than 24 or diagnosis of Dementia) or insufficient command of English, preventing them from understanding the educational material and consen…	Participants attending Alfred Health Community Rehabilitation Program Centre-based services located in Caulfield and South Melbourne.	18	Years	NULL	No limit	Both males and females	No	FALSE	FALSE	TRUE	FALSE	U1111-1179-7975	Hospital
370188	Effect of sugar and blackcurrant consumption on the health properties in healthy adults	Effect of sugar and blackcurrant consumption on the bioavailability profile of blackcurrant-derived polypenols and antioxidant capacity in healthy adults.	None	This trial is aimed at assessing how sugar consumption influences blackcurrant metabolism and antioxidant properties. The trial is a parallel design. This design was selected since the influence of sugar consumption of the time-dependent bioactivity of blackcurrant-derived polyphenolic compounds within the body is currently unknown; a parallel trial design will eliminate any potential problems fr…	Interventional	Treatment	Randomised controlled trial	Participants will be randomised in one of the three trial arms. An independent person will allocate participants into one of the three the trial arms together with a subject number. This will then be relayed to the trial co-ordinator.	Simple randomisation using a randomisation table created by computer sorware - random number generator in window's excel program.	Open (masking not used)	Active	Parallel	In these pilot studies both the investigators and participants will know what treatments (i.e. drinks) they are asked to consume.	Bio-availability	Prior to the onset of the trial a power analysis will be performed on prior unpublished data to determine volunteer size. Prior research in this area by PFR has shown that when examining changes in the plasma fruit-derived polyphenolic compounds, a sample size of 15 has a desired statistical power level of 0.8 with a probability level of 0.05. Data will be analysed using a Statistical Analysis So…					Not Applicable	NULL	2017-05-01	2017-07-24	NULL	45	Recruiting	Approved	Scientific evidence suggests that sugar can enhance the digestion and absorption of berry-derived antioxidant compounds presenting an opportunity for the development of berry foods with enhanced antioxidant properties. In particular, blackcurrant consumption is shown to maintain antioxidant capacity and support recovery from oxidative stress. We have gathered proprietary information on the compos…	2016-02-23 15:50:28	2017-05-19 10:13:11	12617000732381	NULL			The control is trial arm 1 which involves the participant consumpting a 200 mL blackcurrant drink consisting of a blackcurrant extract containing the equivalent of 3.2 mg polyphenolic compounds / Kg.	Individuals will be excluded if they are unwilling or unable to provide informed written consent or comply with the study procedures. Participants will also be excluded if they have (i) known hypersensitivity or intolerance to blackcurrants or berry fruit-derived products, (ii) health conditions that may affect their ability to regulate sugar digestion/absorption (i.e. diabetes, metabolic syndrom…	Healthy individuals (male or female) aged 16-60 years old. Individuals will be required to complete a health questionnaire and provide informed written consent.	16	Years	60	Years	Both males and females	Yes					U1111-1176-5576	Individual
370204	Evaluating a Computer-based Inhibitory Smoking Training (INST) program to assist individuals to quit or reduce smoking.	A Randomised Controlled Trial examining the Efficacy of Training Response Inhibition to Smoking in Nicotine Dependent Individuals.	Inhibitory Smoking Training (INST)	The intervention is an online GoNoGo response inhibition training task as developed by Lawrence et al. (2015). The task used in this study has been modified to incorporate images of smoking. The intervention will consist of smoking-related pictures, non-smoking behaviour-related pictures, and neutral pictures. The neutral pictures are incorporated to prevent participants from easily identifying t…	Interventional	Treatment	Randomised controlled trial	Allocation is computerised and so once baseline is completed participants are automatically allocated to a treatment group which the the researcher is unaware of and not involved in communicating	Randomisation occurs via computerised sequence generation	Blinded (masking used)	Active	Parallel		Efficacy	Multi-level modelling will be utilised to assess primary and secondary outcomes Hierarchical regressions will be utilised to assess mediators and moderators					Not Applicable	2017-02-21	NULL	2018-09-03	NULL	150	Not yet recruiting	Approved	Despite the supports and treatments available to assist smoking cessation, relapse remains high amongst smokers who attempt to quit. An important factor that has been identified to contribute to relapse is difficulties with impulse control, also known as response inhibition. Smokers have been found to exhibit reduced response inhibition, that is, difficulties inhibiting an automatic response such…	2017-02-16 22:14:25	2017-02-17 15:09:08	12617000252314	NULL			The active control is a general inhibition training task and is in the same format as the intervention, except only contains neutral pictures. The active control training is identical to that described in Lawrence et al. (2015).	High risk use of alcohol or drugs (other than nicotine) No period of abstinence from nicotine (excluding e.g. hospital stays) longer than 2 weeks in the past 3 months Reports of a brain injury or a loss of consciousness for more than 30 minutes Currently using anti-craving medication such as Champix (varenicline) or Zyban (buproprion) Use of psychotropic medications such as antidepressants, anxio…	Regular cigarette use- smokes 10 or more cigarettes per day on average for at least the past 12 months DSM V Diagnosis of Tobacco Use Disorder Reside in Melbourne Metropolitan Area (need to meet them face to face) Completed at least year 9 at a mainstream school or equivalent Regular access to a computer and internet on a daily basis for the next two week Express an intention to reduce or quit sm…	18	Years	60	Years	Both males and females	Yes	TRUE	TRUE	TRUE	TRUE		Individual
370216	Western Australian Illicit Substance Evaluation	Western Australian Illicit Substance Evaluation - assessing blood levels and types of illicit substances in patients suspected to be intoxicated with stimulant or hallucinogenic drugs in the emergency department.	WISE	Patients intoxicated with a stimulant, hallucinogenic or cannabinoid substance. Observed for duration of hospital stay. Blood sample at time of enrolment tested for classic and novel psychoactive substances, and their concentration, using specialised liquid chromatography-mass spectrometry analytical techniques. This is related to the clinical findings and observations, and also with what the pat…	Observational						Uncontrolled				The study will run for an initial period of 2 years. It is assumed that 400 patients will be enrolled during this time. Descriptive statistics will be used to evaluate the study population and their characteristics. Symptoms, signs and outcomes will be described for individual drugs detected.	Natural history	Cross-sectional	Convenience sample	Prospective		NULL	2016-08-04	2018-08-01	NULL	400	Recruiting	Approved	Recreational drug use is becoming an increasing public health issue in our society. Methamphetamine usage in Australia has been described as an ‘epidemic’ that is ‘tearing our country apart’, and has recently been the subject of a Prime Ministerial National Ice Task Force. The average purity of methamphetamine seized by police in Western Australia has increased from 10% to 75% in just six years. …	2016-11-28 17:07:20	2017-01-04 14:03:40	12617000012370	NULL		A note regarding the age of study participants - the ethics approval for the study includes enrolment of children under 18 although they are not the primary target of the study. There is not a specified minimum age. The age of 12 is nominated for ANZCTR to cover for high-school aged children enrolled, but is not an absolute cut-off. At the primary recruiting site, children over about 14 years old…	No control group	Presumed primarily opiate or alcohol intoxication. Presumed that behavioural disturbance, rather than illicit drug intoxication, is the primary reason for presentation.	Patients presenting to the hospital emergency department can be enrolled if the clinician strongly suspects they are currently intoxicated with a stimulant, hallucinogenic or cannabinoid substance; and they are already having blood sampled or an intravenous cannula inserted for clinical purposes.	12	Years	NULL	No limit	Both males and females	No					U1111-1180-5861	Hospital
370219	Application of a neurophysiology pain education program in patients with chronic low back pain	Application of a neurophysiology pain education program in patients with chronic low back pain		It´s a longitudinal randomized clinical trial with blind assessment and 3 months follow-up to assess the effect of a Neurophysiology Pain Education program in patients with Chronic Low Back Pain. Group 1: Experimental. This group received a Neurophysiology Pain Education (NPE) program and therapeutic exercises sessions, consisting in two sessions about pain concepts to understand his/her own pain…	Interventional	Treatment	Randomised controlled trial	the person who determined if a subject was eligible for inclusion in the trial was unaware, when this decision was made, to which group the subject was allocated. Allocation was concealed by sealed opaque envelopes	Simple randomisation using a randomisation table created by computer software	Blinded (masking used)	Active	Parallel								Not Applicable	NULL	2015-02-02	NULL	2016-02-02	50	Completed	Approved	The Last scientific researches about changes in brain mechanisms in patients with pain, specifically in Chronic Low Back Pain (CLBP), have promoted new treatment approaches like Neurophysiology Pain Education (NPE). Aim: To assess the effect of a NPE program in patients with CLBP. Design/ Methods: a longitudinal randomized clinical trial with blind assessment and 3 months follow-up. 60 CLBP patie…	2016-02-26 04:00:45	2017-01-17 12:39:41	12617000097347	NULL			Group 2: Control. This group received the same Therapeutic Exercise Program that experimental group:based on stabilization exercises, stretching and basic aerobic exercise.	#NAME?	- Patients ages ranged between 18 and 70 years, with low back pain more than 6 months.	18	Years	70	Years	Both males and females	No	TRUE	FALSE	TRUE	TRUE		University
370228	Effect of almond supplementation on pregnancy-induced hypertension and dyslipidemia	Effectiveness of almonds in pregnancy-induced hypertension and dyslipidemia	APHD	Dietary intervention: whole raw almond Dose: 10 almonds/day Duration: 12 weeks Mode: Eaten before breakfast Adherance monitored through food diaries and regular phone calls (1-2 times per week)	Interventional	Treatment	Randomised controlled trial			Open (masking not used)	Active	Parallel		Efficacy						Not Applicable	NULL	2016-01-25	NULL	2016-06-15	90	Completed	Approved	Pregnancy-associated hypertension and dyslipidemia are among the major causes of maternal deaths. There are myriad of safety concerns with the use of drugs in pregnancy. Several clinical trials have indicated the beneficial effects of almond on the cardiovascular system including our recent clinical trials showing HDL increasing potential of almonds. While exploring the underlying mechanism we fo…	2016-02-29 01:28:25	2017-11-10 17:20:01	12617001548325	NULL			No Intervention	any serious comorbidities	Pregnancy-induced hypertension and/or dyslipidemia	18	Years	65	Years	Females	No					U1111-1180-1531	Individual
370414	A suitable sedative dose of remifentanil for both mother and fetus in fetoscopic surgery	Suitable sedative dose of remifentanil in women undergoing fetoscopic laser photocoagulation for twin-twin transfusion syndrome		According to different rates of remifentanil administration, R1, R2 and R3 group are administered different dose rate of remifentanil (0.05micro-g/kg/min and 0.08micro-g/kg/min). Anesthesia induction of CSEA was done 5min before remifentanil administration. Intravenous remifentanil was administrated before operation and stopped after laser photocoagulation. Dose administered and logged by anaesth…	Interventional	Treatment	Randomised controlled trial	central randomisation by computer	Simple randomisation using a randomisation table created by computer software	Blinded (masking used)	Dose comparison	Parallel		Safety/efficacy	SPSS version 11.0 software was used for statistical analysis. The paired t-test and analysis of variance were performed for intragroup and intergroup measurement data. The chi-squared test was used to compare numeric data.					Phase 4	NULL	2016-04-01	NULL	2016-10-28	30	Active, not recruiting	Approved	We observed the impact of different intravenous pumping rates of remifentanil on the mother and fetus under combined spinal epidural anesthesia (CSEA) in fetoscopic surgery. Thirty patients with twin-twin transfusion syndrome (TTTS) pregnancies undergoing fetoscopic laser photocoagulation were randomized into three groups (R1, R2 and R3, ten cases per group, 0.02micro-g/kg/min, 0.05micro-g/kg/min…	2016-12-02 13:19:06	2017-01-17 12:52:16	12617000098336	NULL			remifentanil administrative dose rate of 0.02micro-g/kg/min as comparator state	with cardiopulmonary comorbid conditions and emergent indications for intervention (e.g. fetal asphyxia, abruptio placenta, umbilical cord prolapse).	Thirty patients with TTTS pregnancies (18-26 weeks’ gestation, maternal age 19-35 years) undergoing elective fetoscopic laser photocoagulation were included in this study. All patients were American Society of Anesthesiologists (ASA) physical status I-II	19	Years	35	Years	Females	No	TRUE	TRUE	TRUE	TRUE	U1111-1190-5506	Hospital
370469	What brain waves indicate conscious response during anaesthesia?	Electroencephalographic markers of behavioural responsiveness during anaesthesia in adults undergoing airway surgery	EMBRACE (Electroencephaolgraphic Markers of Behavioural Responsiveness during Anaesthesia: Consciousness Explored)	Level of consciousness will be assessed using the behavioural response to the command ((patient name, if you can hear me, squeeze my hand) The exposures will be slow intravenous induction of general anaesthesia, and then the steps involved in the airway surgery surgery itself, and then emergence from anaesthesia. Behavioural responses will be checked at regular intervals throughout anaesthetic in…	Observational						Uncontrolled				Analysis will be done using MATLAB software. We shall be testing temporal and spatial EEG changes across transitions of responsiveness. We shall be making within and between individual comparisons to determine the most sensitive and specific EEG markers of unresponsiveness. The number of participants required was calculated using findings from a volunteer study to guide the required sample size t…	Natural history	Cross-sectional	Convenience sample	Prospective		2017-06-05	NULL	2018-06-11	NULL	60	Not yet recruiting	Approved	Aim To evaluate electroencephalographic (EEG) markers of behavioural responsiveness during anaesthesia, providing insights into the mechanisms of loss and return of behavioural responsiveness during anaesthesia induction, noxious stimulation and emergence from anaesthesia Significance Awareness under anaesthesia is a rare but important complication of anaesthesia associated with significant negat…	2016-06-01 13:41:48	2017-04-12 14:31:38	12617000533392	NULL			N/A	Inability to provide informed consent Inability to follow commands appropriately preoperatively	Adults undergoing airway surgery at Waikato Hospital	18	Years	NULL	No limit	Both males and females	No					U1111-1181-5561	Hospital
370537	Insulin Pump therapy for Reducing Diabetic complications (InsPyReD) study	Efficacy of Insulin Pump Therapy for Reducing Diabetic complications in adults with type 1 diabetes (InsPyReD)	InsPyReD Study	Eligible participants will be randomised to either control (standard multiple daily insulin injections) or the intervention group (insulin pump therapy) for a period of 2 years. The intervention, insulin pump therapy (using model MMT-754 Medtronic MiniMed Paradigm Veo), will be administered at the Diabetes Centre at the Prince of Wales Hospital via standard clinical procedures; this typically inv…	Interventional	Prevention	Randomised controlled trial			Blinded (masking used)	Active	Parallel		Efficacy	The three excitability measures that comprise the primary endpoint (hyperpolarizing threshold electrotonus at 90-100 ms, depolarizing threshold electrotonus at 10-20 ms and subexcitability) can be combined into an excitability index using the linear coefficients (1,-1,-1 respectively). This results in index values ranging between 30 and 80 having an approximate normal distribution (standard devia…					Phase 2	2017-02-01	NULL	NULL	NULL	60	Not yet recruiting	Approved	This study aims to determine whether insulin pump therapy can prevent nerve injury in patients with type 1 diabetes Who is it for? You can join this study if you have type 1 diabetes, aged 18-45 years and have not received insulin pump therapy before Trial details In this study, participants are randomly (by chance) divided into two groups. One group will receive an insulin pump free of charge fo…	2017-01-18 15:01:31	2017-01-24 12:09:04	12617000124336	NULL			A control group (patients treated with a standard insulin injection regimen) will be monitored similarly to those in the intervention arm for comparison.	a. Previous insulin pump therapy b. Severe neuropathy, leading to difficulty with performing neurophysiological assessments. c. Administration of another investigational drug within 30 days prior to randomisation. d. Significant neurological or psychiatric disorders. e. History of other conditions aside from type 1 diabetes that cause neuropathy (e.g end stage kidney disease). f. Known pregnancy.…	History of type 1 diabetes, currently on multiple daily insulin injections but deemed suitable for continuous subcutaneous insulin infusions (CSII/Pump therapy) by treating endocrinologist. 18-45 years of age.	18	Years	45	Years	Both males and females	No	FALSE	FALSE	TRUE	TRUE		University
370655	A study to investigate the safety of a permanent indwelling catheter for the drainage of malignant ascites in patients experiencing gynecological, gastrointestinal and breast cancers, versus intermittent serial paracentesis.	The MORCA study: A study to investigate the safety of a permanent indwelling catheter for the drainage of malignant ascites in patients experiencing gynecological, gastrointestinal and breast cancers, versus intermittent serial paracentesis.	The MORCA study	Arm A: Temporary placed catheter for recurrent large volume drainage (current best practice) Arm B: Permanent placed indwelling catheter (Rocket 'Registered Trademark') for intermittent drainage (treatment group). Operators / Interventional Radiologists restricted to two very experienced radiolkogists are to wear head, face and shoe coverings. All access to the room will be restricted to the team…	Interventional	Treatment	Randomised controlled trial	Enclosed treatment assignments will be serially numbered in opaque, sealed envelopes and opened sequentially after the participant’s name and other details have been written on the appropriate envelope	Performed by Ms Joanna Stewart and Ms Ying Huang (Bio-statistician's University of Auckland). Block randomisation by using SAS 9.4	Open (masking not used)	Active	Parallel		Safety/efficacy	To investigate the effect of treatment on the outcomes of interest a general linear mixed model will be used to run a random co-efficient analysis with the EORTC QLQ C30 QOL score as the outcome, time, group and time by group interaction as explanatory variables. The slope over time and intercept for each individual will be included as random effects. These items of primary interest are those que…					Not Applicable	NULL	2016-03-22	2017-04-30	NULL	40	Recruiting	Approved	A randomised study of a temporary placed catheter for serial intermittent use versus a permanent placed indwelling catheter (Rocket 'Registered Trademark') for continuous drainage of malignant ascites in cancer patients. This study will investigate the acceptability and safety of an indwelling catheter for patients with cancer.	2016-05-10 08:46:20	2017-01-27 13:11:45	12617000145303	NULL			Arm A: Temporary placed catheter for recurrent large volume drainage (current best practice). The patient attends acute oncology and sent for ultrasonography both to confirm the presence of fluid and to identify where the most successful entry point for the drain would be. Once a site is chosen an “X” is marked on the skin using an ink pen. The patient then returns to Acute Oncology for paracente…	1. Patient unwilling or unable to comply with the study protocol 2. Patients with a stoma 3. Patients receiving enteral feeding 4. Concurrent severe and / or uncontrolled medical disease (e.g. uncontrolled diabetes) 5. Infection e.g. peritoneal cavity 6.History of liver disease with chronic cirrhosis 7. Planned intravenous, oral or intraperitoneal chemotherapy or immunotherapy and active treatmen…	1. Patients greater than or equal to 18 years old 2. Histologically confirmed cancer (Histological or cytological specimens must be collected via surgical biopsy, brushing, washing or core needle aspiration of a defined lesion) 3. Patients should be aware of the diagnosis of cancer and that there are no further systemic anti-cancer treatment options open to them 4. Patients diagnosed with cancer …	18	Years	NULL	No limit	Both males and females	No					U1111-1182-6554	Hospital
370663	Impact of Intermittent fasting in patients with liver fibrosis	Impact of Intermittent fasting on LDL cholesterol and fibrosis levels in patients with liver fibrosis		The subjects will perform intermittent fasting during 3 months . Participants will consume no food or drinks asides from the exceptions listed between 20:00 and 13:00 the following day, three days per week for three months. They could drink some Infusions, water or coffee during the period of voluntary fasting. They can not combine with milk, sweeteners like sugar, saccharin or derivatives. Parti…	Interventional	Treatment	Randomised controlled trial				Active										2017-03-22	NULL	NULL	NULL	100	Not yet recruiting	Approved	The Impact of Intermittent fasting has been recommended in several types of disorders in order to increase and improve the liver function. However, there are no studies to support its effectiveness. Therefore, through the Doppler ultrasound, we inten to evaluate the effect of Impact of Intermittent fasting on changes in LDL cholesterol and glucose in patients with liver fibrosis. The conceptual h…	2016-12-17 00:35:07	2017-02-03 16:36:24	12617000189325	NULL			Subjects who do not perform intermittent fasting intervention	Subjects presenting the following could not participate in the study (i) pregnant women, (ii) psychotic problems, (iii) primary cancer or current metastases, (iv) current gastrointestinal bleeding, (v) liver transplants ( vi) polycystic liver or hepatobiliary infarction (vii) intraabdominal infection or inflammation in acute phase, (viii) decompensated heart failure (ix) subjects who are receivin…	Inclusion criteria will be subjects of both sexes who have hepatic fibrosis, aged between 18 and 65 years, must have fasted for at least 8 hours	18	Years	65	Years	Both males and females	No						University
370667	Randomised Controlled Trial of Integrated Adapt Therapy vs Problem Management Plus to strengthen resilience and adaptive capacity and reduce posttraumatic comorbidities in refugees exposed to war-related traumatic events and adversity.	A randomized controlled trial of the effectiveness of Integrated Adapt Therapy vs Problem Management Plus amongst displaced refugees living in Malaysia.	IAT vs PM+	The proposed project will involve a two-armed, randomized, double-blind RCT with a 2 (treatment conditions) x 4 (assessment points) factorial design, conducted amongst Chin, Kachin, and Rohingyas in Malaysia. Persons of refugee background agreeing to participate will be recruited from the epidemiological study (PUIRBHC0130) at that site and randomly allocated to either Integrated ADAPT Therapy (I…	Interventional	Treatment	Randomised controlled trial	Computer algorithms will be used to generate a sequence of random numbers in order to assign participants to either treatment or control group. A research coordinator will put the random number in a sealed envelope given to each intervention provider prior to the commencement of the intervention. Pre and post-treatment assessments will be conducted by a research assistant independent of the trial.	Computer algorithms will be used to generate a sequence of random numbers in order to assign participants to either treatment or control group.	Blinded (masking used)	Active	Parallel		Efficacy	Intention to treat analysis (ITT) will be applied to examine differences in baseline and post-treatment scores. All outcomes will be treated as continuous. A random-effect model will be used to estimate treatment effects including four assessment time points and counselor ID as random effects to account for within-person correlation across time and between-correlation by the counsellor. Gender, a…					Not Applicable	2017-10-23	NULL	NULL	NULL	300	Not yet recruiting	Approved	Promoting the mental health and psychosocial wellbeing of refugees is a global public health priority. Yet questions remain about the cultural and contextual relevance and effectiveness of psychotherapies applied for specific mental health problems encountered amongst this population. First, the range of mental health problems is wide encompassing co-morbid disorders and forms of distress, yet mo…	2017-09-24 06:59:25	2017-10-12 14:59:48	12617001452381	NULL			The active control group will involve provision of World Health Organization Problem Management Plus (PM+). Individuals assigned to PM+ will receive 6x1 hour sessions on a weekly basis in which the core modules of PM-Plus will be implemented to help participants apply problem solving and other behavioral intervention strategies. The PM-Plus manual comprises 6 core modules: psycho-education, manag…	Adults unable to consent; persons with severe cognitive impairment and/or intellectual disability; persons with active psychotic symptoms; persons with active suicidal ideation. Individuals less than 18 years of age, pregnant women and prisoners.	The sample will comprise adults (18 years of age or older) who are members of the Chin, Kachin, and Rohingya communities. Inclusion criteria are (a) witnessed or experienced a traumatic event; (b) met criteria of at least one current mental disorder assessed (post-traumatic stress disorder (PTSD)/Complex-PTSD, major depressive disorder and generalized anxiety disorder; Algorithms based on DSM-5 a…	18	Years	NULL	No limit	Both males and females	No	TRUE	FALSE	TRUE	TRUE		University
370674	Agreement between TEG6S(Registered) and TEG5000(Registered) devices	Assessment of agreement and clinical interchangeability between the TEG5000(Registered) and TEG6S(Registered) thromboelastography haemostasis analysers: a prospective validation study	Not applicable	This is an observation study. No results will be used by any clinician to influence patient care. TEG6s (Registered) and TEG5000 (Registered) (Haemonetics Corp, USA) are commercial haemostasis analysers that measure viscoelasticity properties of whole blood. Both use different mechanisms to assess identical coagulation variables. The aim of this observational study was to assess agreement and cli…	Observational						Uncontrolled				Statistical analysis was performed using commercial statistical software STATA/IC v.13 with a p value of 0.05 to indicate statistical significance. “Interdevice” agreement was estimated using Lin’s condordance coefficient and further validated using intraclass correlation coefficients and reduced major axis regression. Lin’s concordance assesses the degree of agreement between two continuous vari…	Natural history	Cross-sectional	Convenience sample	Prospective		NULL	2015-04-09	NULL	2015-09-12	33	Completed	Approved	Thromboelastography (TEG) allows rapid, comprehensive and accurate identification of an individual’s haemostasis condition in a laboratory or point-of-care setting. Until now, different TEG assays had to be performed individually, with each assay requiring lengthy preparation and calibrated pipetting. TEG6s and TEG5000 (Haemonetics Corp, USA) are commercial haemostasis analysers that measure visc…	2017-01-08 21:14:11	2017-01-12 12:14:35	12617000062325	NULL	Not applicable		Comparing coagulation as assessed by the newer TEG6S global coagulation assessment device with the existing TEG5000 device.	Subjects less than 18 years old. Subjects who would not otherwise require TEG assessment as part of their standard clinical care.	Patients admitted to ICU who required an arterial line as part of standard care. Patients admitted to ICU who receive TEG as part of standard routine hospital care. Patients undergoing major cardiac surgery who receive TEG as part of standard routine hospital care. Adult patients (Age 18 years or greater)	18	Years	NULL	No limit	Both males and females	No					U1111-1182-7814	Hospital
370685	changes in neck mobility and pressure pain threshold levels in patients with gastroesophageal reflux disease after osteopathic technique.	changes in neck mobility and pressure pain threshold levels in patients with gastroesophageal reflux disease after osteopathic technique.		The patient keeps sitted. The osteopath will contact with his hands over the esophagogastric junction (on the abdomen) sliding it down. The aim of these technique is to improve distensibility and range of motion. The patient is required to take deep breaths during the intervention The technique will be applied 10 motion repeated, during 5 minutes in two sessions. Second session will take place on…	Interventional	Treatment	Randomised controlled trial	Allocation will be concealed with Sealed opaque envelopes. Patients will choose the envelope, those who take number one will be allocated into Control Group, those who take number two into Treatment Group. Patients won´t know at any time the group they are allocated in.	To create the random order for the allocation of patients into each group it will be used a simple randomisation table.	Blinded (masking used)	Placebo	Parallel	One group will receive the osteopathic technique. The other group will be control group and won´t receive the osteopathic treatment, they will receive a sham technique								2017-02-15	NULL	NULL	NULL	40	Not yet recruiting	Approved	The aim of the study is to verify the positive effect of one osteopathic technique in patients suffering from Gastroesophageal Reflux Disease. The technique consists on deep breathings of the patient while the osteopath with his fingers slides down the esophagogastric junction. The patient keeps sitted during the process. In order to measure and evaluate the evolution: - patients will answer the …	2016-12-09 23:05:18	2017-02-03 16:33:53	12617000188336	NULL			the osteopath puts his hands over the ribs and the patient just breathes. Also during 5 minutes.	They will be excluded: - Patients with ulcus peptic, irritable bowel sindrome, gastric cancer or gastric surgery during the last year. - Patients with recent vertebral fracture or trauma. - Patients under physiotherapy for cervical or dorsal spine in the moment of the study. - Patients with systemic diseases affecting cervical or dorsal spine, such as reumathoid arthritis. - Prengant women or wom…	- Patients must be previously diagnosed of gastroesophageal reflux disease. - Patients must be 18 years old at least and under 70 years old, and be able to understand and answer the questionnaire. - They must have signed the informed consent to take p	18	Years	70	Years	Both males and females	No	TRUE	FALSE	TRUE	FALSE	U1111-1181-7839	Other
370697	A Phase 1, Open-Label, Randomised, Two-Way Crossover Study to Assess the Pharmacokinetics, Relative Bioavailability and Food-Effect of a Single Dose of an Immediate Release and Extended Release Formulation of Propagermanium in Healthy Volunteers	A Phase 1, Open-Label, Randomised, Two-Way Crossover Study to Assess the Pharmacokinetics, Relative Bioavailability and Food-Effect of a Single Dose of an Immediate Release and Extended Release Formulation of Propagermanium in Healthy Volunteers		Phase 1 study in healthy volunteers involving 2 Cohorts (Cohort A and Cohort B). propagermanium: Extended Release tablets of 120 mg propagermanium (4 x 30 mg tablets) for oral administration. Single dose administration over three treatment periods. Participants in Cohort A will receive the immediate release (IR) formulation while fasting at Dose 1, the extended release (ER) formulation while fast…	Interventional	Treatment	Randomised controlled trial	Allocation is not concealed	Simple randomisation using a randomisation table created by computer software.	Open (masking not used)	Active	Crossover		Pharmacokinetics / pharmacodynamics	The sample size for this study is approximately 14 participants. The study is not intended to show statistical differences between treatment groups. Safety Analysis Set: All participants who receive any amount of study drug (propagermanium). PK Analysis Set: All participants who receive study drug (propagermanium) and have sufficient PK data for analysis. PD Analysis Set: All participants who rec…					Phase 1	NULL	2017-11-09	NULL	2017-11-24	14	Active, not recruiting	Approved	This is a single-centre, randomised, open-label, two-way crossover, single dose study with three treatment periods conducted in healthy participants. The study is designed to compare the PK profiles of a single oral dose of an immediate and extended release formulation of propagermanium, and to identify if there is a food-effect on the extended release formulation. Participants who meet all inclu…	2017-10-04 11:55:02	2017-12-18 13:01:48	12617001640392	NULL			Active control treatment: Immediate Release (IR) capsules of 120 mg propagermanium (4 x 30 mg capsules) for single oral dose administration.	1. Pregnant and breast-feeding women. 2. History or presence of cardiovascular, respiratory, hepatic, renal, gastrointestinal, endocrinological, haematological, or neurological disorders capable of significantly altering the absorption, metabolism, or elimination of drugs; constituting a risk when taking the study treatment; or interfering with the interpretation of data. 3. Abnormal blood pressu…	1. Healthy male and female volunteers aged between 18 to 50 years old, inclusive, with a body mass index (BMI) between 18.0 and 30.0 kg/m2, who are non-smokers or smoking less than 10 cigarettes/day. 2. Female subjects of childbearing potential must agree to practice true abstinence (when this is in line with their preferred and usual lifestyle) or to use 2 methods of highly effective contracepti…	18	Years	50	Years	Both males and females	Yes					U1111-1202-9051	Commercial sector/Industry
370738	Comparing home infusion devices for antibiotic treatment - CHID Study	A randomised crossover trial evaluating patient and nurse satisfaction of the electronic portable infusion device (Ambit) versus elastomeric delivery (Baxter) for the continuous administration of antibiotic in the home in patients with infectious disease.	CHID	Intervention arm: Patients will be administered antibiotics with an AmbIT Continuous electronic infusion pump, in the home for 4 - 7 days. This duration is variable due to the need to align with standard outpatient appointment times and will be determined by the time between discharge and appointment, or from one appointment to the next. A separate cassette with attached tubing and connector is p…	Interventional	Treatment	Randomised controlled trial				Active										2017-02-20	NULL	2017-07-31	NULL	100	Recruiting	Approved	The purpose of this study is to compare and contrast patient and nurse satisfaction with the Baxter(Registered Trademark) device and the Ambit(Registered Trademark) device for delivery of intravenous antibiotics in the home setting. The secondary aims are to examine any complications that occur with this these infusion pumps, the quantity of medication they deliver and the temperature during stor…	2017-02-07 14:44:40	2017-02-17 11:52:40	12617000251325	NULL			Control arm: Patients will be administered antibiotics with a Baxter elastomeric infusion pump, in the home for 4 - 7 days. This duration is variable due to the need to align with standard outpatient appointment times and will be determined by the time between discharge and appointment, or from one appointment to the next. A separate infusion pump is provided for each of the days. The medication …	Not referred to the Infectious Diseases unit for home intravenous antibiotic therapy. Patient is unable or unwilling to fill out the patient questionnaire survey and or log book. Skin allergy or contact dermatitis to stainless steel. Patient’s primary clinician is unwilling to enrol patient. Pregnancy. Patient is totally dependent upon care for all daily needs and/or is immobile. The following an…	18 years of age or older Inpatient of the Royal Adelaide Hospital Patient can provide voluntary informed consent Has been given Infectious Diseases approval for home antibiotic therapy To receive a minimum of 8 days of intravenous therapy post discharge from Hospital Patient must have the capacity to provide formal feedback on device satisfaction by using a questionnaire and log book.	18	Years	NULL	No limit	Both males and females	No						University
370801	Ka Mau Te Wehi: Culturally appropriate weight Loss intervention for Maori and Pacific people of New Zealand	Ka Mau Te Wehi: a non-randomized controlled trial to investigate a culturally informed weight loss intervention for Maori and Pacific people of New Zealand	wehi	This is a quasi-experimental controlled pilot study that uses the following component to reduce weight for participants who are (pre- or) diabetic or who have (pre- or) cardiovascular disease. The intervention was conducted over 6 months. Wehi was designed based on Maori and/or Pacific values. That is: 1) the prize was donated to participants selected charity, 2) team, rather than individual focu…	Interventional	Treatment	Non-randomised trial			Open (masking not used)	Active	Parallel		Efficacy						Not Applicable	NULL	2016-08-01	NULL	2016-11-30	300	Active, not recruiting	Approved	Objectives: The objective is to develop and test a community competition-based behaviour change intervention to reduce diabetes and cardiovascular risk among Maori and Pacific adults. The aim of the study is to incentivise Maori and Pacific adults to lose weight and reduce their waist circumference through a team-based community and online competition. Study design and methodology: This is a quas…	2017-05-17 10:29:10	2017-06-15 14:09:50	12617000871347	NULL			The intervention group will be compared with a consecutive but separately recruited group of matched (on ethnicity, gender & age) controls. The control group will not receive any treatment, in addition to standard care	1)Under 16-years old 2)Pregnant or planning a pregnancy within the next year 3)Women who have had a live baby in the past 6-months and who are still breastfeeding 4)People who self-report current smoking of tobacco or marijuana, or who use nicotine replacement products or nicotine from any other source (e.g. electronic devices). This is because nicotine is a known appetite suppressant and could c…	1) who are obese (BMI of 30 or over) AND either or all of the following: 2a) at risk of developing type 2 diabetes (HbA1c of 41-49 mmol/mol) or who have been diagnosed with type 2 diabetes (HbA1c >50 mmol/mol) or 2b)at risk of cardiovascular disease as defined by a ‘elevated cholesterol’, compared to the laboratories’ normal range, in a test blood during the last 12 months), or who have been diag…	16	Years	NULL	No limit	Both males and females	No					U1111-1178-8573	Individual
370819	Influence of the timing and quantity of administration of crystalloid fluid on tissue oxygenation in parturients undergoing cesarean section under spinal anesthesia	Influence of the timing and quantity of administration of crystalloid fluid on tissue oxygenation in parturients undergoing cesarean section under spinal anesthesia: a randomized controlled study	TQCOCSSA	Parturients were randomized into one of three groups with closed envelope method. All random numbers will conceal in sealed envelopes and assigned to a patient when entering the operating room by one anesthesiologist. Sequentially-numbered sealed opaque envelopes containing group allocation will open by the anesthesiologist responsible for fluid transfusion. First group: preload (applying fluid l…	Interventional	Treatment	Randomised controlled trial	numbered containers	Simple randomization using procedures like coin-tossing and dice-rolling	Blinded (masking used)	Dose comparison	Parallel		Safety/efficacy						Not Applicable	NULL	2017-04-17	2017-06-01	NULL	60	Recruiting	Approved	Pregnant women experience an increase in sympathetic versus parasympathetic activity, together with increased susceptibility to the effects of sympathetic block – a fact that can give rise to increased vasodilatation. Prolonged severe hypotension can have harmful effects including organ ischemia, loss of consciousness, cardiovascular failure and uteroplacental hypoperfusion. Spinal anesthesia-ind…	2017-04-27 00:25:18	2017-05-23 12:31:18	12617000758303	NULL			first group: preload 20 ml/kg Ringer Lactat solution group (n=20) second group: preload 15 ml/kg Ringer Lactat solution group (n=20) (CONTROL GROUP) third group: coload 15 ml/kg Ringer Lactat solution group (n=20).	ASA status; > II Coexisting disease; metabolic, endocrine, hepatic, cardiac or renal diseases, malignancies, preeclampsia; hypertension; Concurrent medication used; or recent use (within 48h) of any drug with anti-oxidant properties such as nebivolol, carvedilol, vitamins E and C, or acetylcysteine	ASA physical status I–II term parturients undergoing elective CS under spinal anesthesia	18	Years	45	Years	Females	Yes	FALSE	TRUE	FALSE	FALSE	U1111-1168-3483	Hospital
370830	Orthotopic heart transplantation followed by autologous stem cell transplantation in patients with cardiac AL amyloidosis - a pilot study	Orthotopic heart transplantation followed by autologous stem cell transplantation in patients with cardiac AL amyloidosis - a pilot study	Cardiac Amyloid Pilot study	Patients who have advanced cardiac amyloidosis who have received a heart transplant after completing Bortezomib-based or Thalidomide based chemotherapy, are eligible to enro in this study. The study involves eligible patients who are well enough as assessed by their treating physicians to undergo Autologous Stem Cell Transplant within 3-6 months after heart transplant. Enrolled patients will rece…	Interventional	Treatment	Non-randomised trial	Not applicable	Not applicable	Open (masking not used)	Uncontrolled	Single group		Safety/efficacy	Descriptive statistics will be used to measure primary and secondary outcomes in this pilot study- as this study will only reruit 3 patients - analysis will be done only within this group					Not Applicable	NULL	2016-06-02	NULL	2016-10-03	3	Active, not recruiting	Approved	This study aims to investigate the safety and efficacy of autologous stem cell transplantation in AL amyloid patients with advanced cardiac disease. after a orthotopic heart transplantation. Who is it for? You may be eligible to join this study if you are aged between 18-65 years and have been diagnosed with cardiac AL amyloidosis. Study details All participants in this study are required to have…	2016-06-02 10:55:24	2017-02-09 11:07:32	12617000215325	NULL			no control group	1. Amyloidosis other than AL Amyloidosis. This includes AA amyloidosis, senile amyloidosis, heritable amyloidosis (including but not limited to transerythin (ATTR) cardiac amyloidosis). Patients will require a negative genetic screen for heritable amyloidosis at Westmead Hospital Amyloid unit. 2. Diagnosis of multiple myeloma with more than 20% bone marrow plasma cells with end-organ involvement …	1. AL Amyloidosis post orthotopic heart transplantation 2. adequate cardiac function: Ejection fraction > 50%, no restrictive cardiomyopathy in echocardiogram or cardiac MRI 3. absence of cardiac rejection 4. no evidence of amyloid infiltration to the cardiac allograft 5. Measurable light chains prior to induction chemotherapy (FLC > 1.5xULN with abnormal kappa:lambda ratio) 6. Measureable NT-Pro…	18	Years	65	Years	Both males and females	No						Hospital
370841	Comparison of a novel real-time needle guidance ultrasound technique with conventional ultrasound for central venous line (internal jugular vein) access among patients in intensive care unit of UNIVERSITY MALAYA MEDICAL CENTRE	Comparison of a novel real-time needle guidance ultrasound technique with conventional ultrasound for central venous line (internal jugular vein) access among patients in intensive care unit of UNIVERSITY MALAYA MEDICAL CENTRE		The procedure is to cannulate internal jugular vein either with the technique of novel real time needle guidance or conventional ultrasound method. Novel real time needle guidance is based on an electromagnetic field that communicates with a transducer and an electromagnetic sensor sheathed by a vascular access needle. Needle movements and related magnetic field variation allow navigation system …	Interventional	Treatment	Randomised controlled trial	Allocation is not concealed	Simple randomisation using a randomisation table created by computer software (i.e. computerised sequence generation) : http://randomization.com/	Open (masking not used)	Active	Parallel		Safety/efficacy	the sample size was determined by using power study. It was performed using web base sample size calculator (http://www.stat.ubc.ca/~rollin/stats/ssize/n2.html). Considering 90% power and 1% marginal error (type error for alpha value = 0.01 ). This study gives a minimum sample size of 47 per group (based on the median and IQR values obtained from a study reference~Yunseok Jeon, Seungpyo Choi, Hee…					Not Applicable	NULL	2016-04-07	NULL	2016-08-15	100	Completed	Approved	This research will be single centre, prospective, randomized controlled trial involving patient undergoing central venous line insertion in intensive care unit in UMMC from April till August 2016. Participants will be the doctors in anaesthesia with at least a year of clinical experience, and classified as more than a year, more than 2 years, more than 3 years and more than 4 years. Participants …	2016-06-10 17:14:57	2017-03-27 15:29:09	12617000450314	NULL			conventional ultrasound for inserting central venous line into internal jugular vein	Refusal to participate in this study by patient or the legal representative Patient with history of difficult of getting central venous line at internal jugular vein	All the patients who require central venous line insertion	12	Years	NULL	No limit	Both males and females	No						University
370849	Triple therapy for new onset Type 2 Diabetes Mellitus (T2DM)	A randomised controlled study aimed to normalise glycaemia using triple therapy in newly diagnosed patients with type 2 diabetes		Metformin XR - 7 days at 500mg followed by 7 days at 1000mg, followed by 7 days at 1500mg and then to a total daily dose of 2000mg for a duration of 12 months. Saxagliptin - oral tablet at a total daily dose of 5mg for a duration of 12 months. Dapagliflozin - oral tablet at a total daily dose of 10mg for a duration of 12 months.	Interventional	Treatment	Randomised controlled trial	Participants and investigators will not be blinded to treatment allocation. Allocation will not be concealed.	Participants will be randomly allocated to treatment groups in a 1:1 ratio using a computer-generated randomization method.	Open (masking not used)	Active	Parallel		Safety/efficacy	All statistical analyses will be based on the intent-to-treat population. This is a pilot study and the data from this study will be used to determine the sample size calculation for a larger multicenter study. Data will be analysed using descriptive statistics. Demographic, medical history, and baseline data will be summarised by treatment group and analysed for comparability across groups using…					Phase 1	NULL	2017-02-06	2018-03-12	NULL	40	Recruiting	Approved	In the majority of people with newly-diagnosed type 2 diabetes, the standard medical treatment starts with metformin, followed by the addition of other medications if blood glucose levels remain elevated. The purpose of this study is to evaluate the possible risks and the effectiveness of using three different tablets together to normalise blood glucose levels in adults with newly-diagnosed type …	2016-06-07 12:29:05	2017-05-30 11:48:38	12617000789369	NULL			Patients randomized to usual care (sequential/control) arm will initially receive metformin alone (increased to a total daily dose of 2000mg daily). Saxagliptin (5mg once daily) followed by dapagliflozin 10mg daily will be offered to the patients if HbA1c remains above 7.5% throughout the study period. Treating endocrinologist will make the decision to begin saxagliptin if HbA1c remains above 7.5…	- estimated glomerular filtration rate (eGFR) < 60ml/min/1.73m2 - active drug or heavy alcohol use - type 1 diabetes - pregnancy or breastfeeding - BMI<25 - previous history of bladder cancer excluded because of unacceptable risk of adverse even	- newly diagnosed patients with type 2 diabetes and HbA1c > 6.5%. - age between 40 and 75 years - BMI > 25 - community dwelling - able to visit the Repatriation Hospital - has a general practitioner	40	Years	75	Years	Both males and females	No						Hospital
370859	Ageing and Folk Dances from the Basque Country: Functional and neuropsychological changes. A controlled trial.	Folk dances from the Basque Country and habitual physical activity to impove sensorimotor, and neurophsychological performance in a population sample of community living adults over 60 years'	EDAN Dantzak	The intervention group participants will be enrolled for the first time in Folk dances from the Basque Country. The lessons will be taken in official schools. They will receive lessons in groups delivered by a licenced experienced dance professor that supervise and control each lesson during the intervention period. The participants receive one dance lesson of 90 min per week for 32 weeks. The le…	Interventional	Educational / counselling / training	Non-randomised trial			Blinded (masking used)	Active	Parallel		Efficacy	For continuous variables with skewed distributions, data will be transformed and analyses will be performed with the normalized data. Independent t-tests (for continuous data), Chi square or Mann Whitney tests (for categorical data or ordinal variables) will be used to determine differences between the intervention and control groups at baseline. Analysis of covariance (ANCOVA) will be used to co…					Not Applicable	2017-06-19	NULL	NULL	NULL	100	Not yet recruiting	Approved	The current controlled study aim to compare whether 50-hours folk dancing from the Basque Country and physical activity walking will show differences in motor efficiency, intra-individual variability in high demanding functional and mobility test (i.e. CSRT, whyle walking, in the TU&G, and TU&G cognitive), fall risk, executive function and memory in older over the age of 60 who are cognitively in…	2016-06-15 03:45:30	2017-06-09 09:52:08	12617000858392	Yes			The control group are friends or family members from the intervention group (at baseline they should have: similar age, daily-life physical activity and same sex as intervención group). They have ever been involved in a continuous activity related with dances (folk, social, salon...jazz, ball-dance) or exercise with musical accompaniment After the baseline test, the control group will receive thr…	Participants in both groups will be excluded if they can not Be able to cover 6min walk test without Aaids, Walk 8m test over or equal to 1m per second velocity Have high fall risk determined by quick screen (4 or more fall risk factors), Have cognitve impairment determined by MMSE <24, Terminal disease Unestable medical conditions involving neuromuscular skeletal or cardiovascular system Neurode…	Community living men and women, over 60 years with independence to walk continuously for 6 minutes without walking aids. Less than 4 risk factors determined by Quick screen (copyright) Physically active (150min physical activity per week) All participants must have high physical performance (score 9 or more in the Short Physical Performance Battery). The control group must be family or friends of…	60	Years	NULL	No limit	Both males and females	Yes	FALSE	FALSE	TRUE	TRUE		University
370884	Feasibility of a pedometer guided physical activity intervention in limiting weight gain in pregnant obese women (The Fit MUM feasibility study)	Feasibility of a pedometer guided physical activity intervention in limiting weight gain in pregnant obese women (The Fit MUM feasibility study)	The Fit MUM feasibility study	Thirty obese pregnant women (body mass index greater than or equal to 30 kg/m2 at first clinic booking ) aged 18 years or over, will be supplied with the Fitbit Zip (registered trademark) pedometer and wear it on a daily basis during waking hours until final antenatal visit. Women will be randomised into three groups of 10: 1. Control Group: will wear the pedometer, blinded to daily step counts. …	Interventional	Prevention	Randomised controlled trial	Blinded envelope technique	Randomised from a computer generated list	Open (masking not used)	Active	Parallel			Continuous data (such as step count, minutes at each activity level) will be tested for normality. Normally distributed data will be summarised using mean and standard deviation and will be compared between the three groups using one-way analysis of variance. Non-normally distributed data will be summarised with median (range/IQR) and will be compared using the Kruskal-Wallis test. Categorical da…					Not Applicable	2017-02-06	NULL	2017-10-02	NULL	30	Not yet recruiting	Approved	The aim of this study is to determine the feasibility of implementing a pedometer intervention to reduce the incidence of excessive gestational weight gain in pregnant obese women in a cost effective, reliable manner. The results from this feasibility trial will help guide a future large, multicentre randomised trial. In detail, we aim to: 1. Refine and test the trial protocol for a follow-on lar…	2016-12-23 09:42:58	2017-01-10 11:02:32	12617000038392	NULL			Masked pedometers will be supplied to the control group to record baseline steps, with written resources provided including the Australian Physical Activity and Sedentary Behaviour Guidelines, the guidelines on pregnancy and exercise published by Physical Activity Australia, and dietary guidelines for Australian Adults. Brief general physical activity advice framed around these guidelines will be…	1. Joint or muscle disorder sufficient to impair walking to a target of 10,000 steps daily. 2. Pre-eclampsia diagnosis 3. Twin or multiple pregnancy 4. Preterm rupture of membranes 5. Incompetent cervix/cerclage	1. Pregnant woman aged 18 years or over 2. Body mass index greater than or equal to 30 kg/m2 at baseline (gestational week 12-15) 3. Recruitment below 20 weeks gestation 4. No mobility impairment (ie. able to ambulate normally without gait aids) 5. Availability of a smartphone capable of allowing Fitbit data uploading (eg. Apple iPhone (registered trademark) or Android (registered trademark) oper…	18	Years	NULL	No limit	Females	No					U1111-1184-1167	Hospital
370895	The CO-POC trial COlchicine for the prevention of Peri-Operative Complications: A prospective randomised placebo controlled, double blinded study to assess the role of colchicine in decreasing myocardial injury during cardiac surgery	COlchicine for the prevention of Peri-Operative Complications: A prospective randomised placebo controlled, double blinded study to assess the role of colchicine in decreasing myocardial injury during cardiac surgery	CO-POC	Patients will be randomized to receive either a placebo or colchicine commenced between 24 and 72 hours prior to surgery, decided at the clinical discretion of the treating physician. and continued for 1 month after surgery. Colchicine/placebo will be given as 0.5 mg once daily without a loading dose. Colchicine/placebo will be provided by gastric tube in unconscious postoperative patients in int…	Interventional	Prevention	Randomised controlled trial	After the patient meets the inclusion criteria for the study, an off-site representative at the George Institute will allocate the patient to colchicine/placebo based on central randomisation by computer.	Participants will be randomly assigned to treatment groups by a computer–based automated sequence. The random allocation sequence will be implemented by using sequentially numbered containers.	Blinded (masking used)	Placebo	Parallel		Safety/efficacy	Analyses will be performed by intention to treat. Additional on-treatment analyses will be also performed based on patients who are both tolerant and compliant with colchicine treatment. Mann-Whitney U will be used to compare the groups for continuous variables and the chi square test for categorical variables. Kaplan Meier curves will be used to demonstrate the event free survival and a comparis…					Phase 4	2017-03-01	NULL	2018-08-27	NULL	204	Not yet recruiting	Approved	AIMS: The aim of the vanguard Co-POC trial is to assess the safety and feasibility of the trial protocol and to obtain important preliminary data on the effect that colchicine 0.5mg once daily for up to 3 days pre-operatively and 30 days post-operatively has on the incidence and extent of post-operative myocardial injury after coronary artery bypass graft (CABG) surgery. DESIGN AND METHODS: The C…	2017-01-19 15:24:04	2017-02-08 15:14:46	12617000203358	NULL			Patients will be randomized to receive placebo (Formulation: LACTOSE (SUPER-TAB), MAIZE STARCH, POVIDONE K, MAGNESIUM STEARATE) or colchicine 0.5 mg once daily. This will be commenced between 24 and 72 hours before surgery and continued for 1 month after surgery. Participants will be randomly assigned to treatment groups by a central computer–based automated sequence. All participants and trial i…	1) Known intolerance of colchicine 2) Pre-existing or planned peri-operative colchicine treatment 3) Known myopathy (or elevated creatine kinase> 3 x upper limit of normal) 4) Severe liver disease (or aminotransferase level >1.5 upper limit of normal) 5) Severe blood dyscrasia (white cell count or platelet count < lower limit of normal) 6) Inflammatory bowel disease 7) Estimated glomerular filtra…	a) Eligible and have consented to participate in the Vascular Events In Surgery patIents cOhort evaluatioN - Cardiac Surgery study (an observational study of patients undergoing major cardiac surgery: NCT01842568 study), and b) undergoing isolated coronary artery bypass grafting (CABG)	18	Years	NULL	No limit	Both males and females	No	TRUE	TRUE	TRUE	TRUE	U1111-1184-2384	Government body
370969	A field survey of windfarm and traffic noise effects on sleep (In-Home Study)	Establishing the physiological and sleep disruption characteristics of wind farm versus traffic noise disturbances in sleep		Participation in the field measurement protocol will involve two consecutive night recordings. Two nights will help assess repeatability, increase study power and maximise acoustic and sleep recording opportunity. Research personnel including one trained sleep technician and one sound technician, will visit each participant’s home to setup acoustic recording and sleep monitoring equipment (includ…	Observational						Dose comparison				The primary outcome will be sleep efficiency (sleep time expressed as a percentage of time available for sleep under each noise exposure condition) with the propensity for and magnitude of EEG activation (sub-cortical events, micro-arousals and full-awakenings), arousal thresholds to wind farm versus traffic noise, and cardiovascular responses as key secondary outcomes. Comparisons between groups…	Psychosocial	Cross-sectional	Defined population	Both		NULL	2016-12-15	2018-12-31	NULL	80	Recruiting	Approved	A strong push towards greener and more sustainable energy production has led to rapid expansion of wind farm facilities in Australia and world-wide. This has been associated with wide-spread complaints from neighbouring communities, particularly regarding noise emissions, including “infra-sound” (noise below average hearing threshold), and concerns that this may negatively impact on sleep and hea…	2016-12-15 13:45:30	2017-01-04 13:26:37	12617000010392	Yes			The control group will consist of volunteers from a quiet rural exposure area. They will be determined and selected by an initial survey-based study.	Language difficulties that might preclude informed consent and study questionnaire completion.	1. Age: >17 years. 2. Resident in a home in one of the selected survey areas according to overnight noise exposure type and level of complaints , including: - highest complaint quartiles in wind farm and traffic noise exposure groups (WFNQ1 and TNQ1). - lowest quartile complaints in the wind farm exposure group (WFNQ4) - a quiet rural exposure control group (CN) - Informed written/signed consent.	18	Years	NULL	No limit	Both males and females	Yes					U1111-1191-1014	University
370977	Association between Physical Activity levels and Acute hospital Discharge destination in patients referred to physiotherapy and admitted under General Medical units at the Royal Melbourne Hospital (The PAAD Study)	Association between Physical Activity levels and Acute hospital Discharge destination in patients referred to physiotherapy and admitted under General Medical units at the Royal Melbourne Hospital (The PAAD Study)	The PAAD Study	Patients referred to Physiotherapy and admitted under a General Medical bed card and at the Royal Melbourne Hospital will be prospectively screened for inclusion into this study. The following data will be collected on 50 patients: Patient Demographics - Date of Birth - Gender - Weight - Height - Language spoken - Principle diagnosis - Co-morbidities Pre-hospital physical activity level: The Phys…	Observational						Uncontrolled				Descriptive statistics will be used to summarize demographic and clinical characteristics and outcome data including physical activity levels before admission and after admission Correlations will be used to assess the bivariate relationship between physical activity levels (both before and after admission) and other variables including patient demographics (age, gender), body mass index (kg/m2) …	Screening	Cross-sectional	Defined population	Both		2017-01-10	2017-01-17	2017-06-23	2017-08-15	50	Completed	Approved	Medical patients often present to hospital with both medical and functional problems, including social dependency, reduced mobility and cognitive impairment. As such, discharge planning forms an important part of a patient's hospital stay. At present, an allied health team - consisting mainly of physiotherapist, occupational therapists, social workers, dieticians and speech pathologists - make re…	2016-12-15 14:20:52	2017-01-09 11:59:52	12617000026325	NULL			No control group	- Patients who are for palliation - Patients already recruited who are readmitted - Patients less than 18 years of age - Patients transferred from other units (including the Acute Medical and Short Stay Units) and who have already had Physiotherapy int	- Patients referred to Physiotherapy and admitted under General Medical units on the General Medical wards at the Royal Melbourne Hospital (5 South East and 5 South West). - Patients under a General Medical bed card but requiring ICU will be eligible on	18	Years	NULL	No limit	Both males and females	No					U1111-1184-7614	Individual
371066	Learning Clubs to improve women's perinatal health and early childhood development	Learning Clubs to improve women’s health and infant’s health and development in Vietnam: a cluster randomised controlled trial of a low-cost, evidence-informed, structured intervention.		A novel, evidence-informed, psycho-educational intervention: Learning Clubs for Women's Health and Infant Health and Development. The intervention comprises 20 educational modules, delivered in face-face groups at a community centre and in one home visit. All content is drawn from interventions shown in RCTs in resource-constrained settings to be effective in addressing either maternal nutrition,…	Interventional	Prevention	Randomised controlled trial	Allocation is not concealed. This trial will be conducted in Ha Nam, a rural province that has sufficient infrastructure to conduct this trial, represents the geographic zones of the North of Vietnam and does not have conflicting studies taking place. In the province, districts that are accessible to the research team by car will be selected and lists of communes from the selected districts made.…	Simple randomization to intervention or control conditions using a randomization table created by computer software (Stata 13).	Blinded (masking used)	Active	Parallel	Cluster randomization using the commune, which is the local primary government administrative entity, as the clustering unit	Efficacy	The number of clusters and sample size have been calculated using the clustersampsi module in Stata, Version 13 (StataCorp LP, College Station, Texas, USA). A total of 1,008 pregnant women from 84 clusters (in each study arm: 504 women (12 women per commune (the cluster) recruited from 42 clusters) is necessary to detect a difference in the primary outcome (BSID cognitive development score < 1 SD…					Not Applicable	2017-06-01	NULL	2017-07-30	NULL	1008	Not yet recruiting	Approved	Pregnant women in resource-constrained settings experience malnutrition, poverty, gender-based violence, depression and anxiety and inadequate access to health care and social protection, at much higher rates than women in high-income countries. We have shown in rural Vietnam that during pregnancy, women experience high rates of food insecurity, iodine deficiency, iron deficiency anaemia, intimat…	2016-10-31 12:01:49	2017-03-27 09:32:21	12617000442303	NULL			The control group will receive the usual standard of pregnancy and postpartum health care. This includes free antenatal checks, birth in a medical facility and access to the National Growth Monitoring and Expanded Immunisation Programmes.	Women who have a cognitive disability or chronic illness	All pregnant women of less than 20 weeks gestation living in the selected communes will be eligible to participate	16	Years	NULL	No limit	Females	Yes	FALSE	FALSE	TRUE	TRUE	To be added when available	University
371071	Effect of reducing sitting time on cognitive function in frail and inactive older adults..	A randomised controlled trial into the effect of reducing prolonged sitting on cognitive function in insufficiently active frail older adults.	RESCUE (REducing Sitting to improve Cognitive fUnction in Elders)	Intervention duration is 12 weeks and is comprised of one face-to-face consultation session (1 hour in week 1) and five telephone calls (10-20 minutes each in weeks 2, 3, 5, 8, 12). The intervention is delivered by a research assistant working in geriatric medicine who has training in delivering behaviour change interventions. The intervention is based on content contained in a workbook given to …	Interventional	Prevention	Randomised controlled trial	central randomisation by computer	computerised permuted block randomisation	Blinded (masking used)	Active	Parallel		Efficacy	The primary outcome will be change in performance accuracy (words recalled) on the CVLT-II between baseline and the 12-week assessment. Sample size calculation was based on the following assumptions: power = 0.80; 2-sided alpha = 0.05 based on pilot data from the AusDiab3 dataset. Mean CVLT scores between the lowest and highest quartiles of self-reported sitting time [lowest: 3-34 hours sitting p…					Not Applicable	2017-02-06	NULL	2017-04-28	NULL	144	Recruiting	Approved	In a novel approach we propose a randomised controlled trial to investigate the cognitive benefits of reducing prolonged sitting in adults aged 60 years and older with two risk factors for cognitive decline: being frail and not meeting physical activity guidelines. The 16-week theory-informed sitting reduction program will include one face-to-face session and five telephone calls. Participants wi…	2017-01-11 14:57:38	2017-01-16 11:44:29	12617000082303	Yes			Participants in the control group (or program materials only group) will undergo assessments at baseline, 12- and 24-weeks. During the intervention period they do not receive any program materials or contact with the researchers. At the completion of the intervention period and after the 12-week assessment, they will be sent the intervention materials, i.e. workbook, feedback on their objectively…	Participants are excluded if they meet any of the following criteria: 1) presence of medical condition that prohibits standing; 2) unstable or life threatening medical condition; severe visual or hearing impairment; 3) unable to commit to the assessment schedule; 4) unable to understand spoken or written English.	Participants are eligible if they fulfill the following criteria: 1) aged 60 years or older; 2) living in community dwelling; 3) not in paid employment; 4) no known diagnosis of dementia; 5) “insufficiently active”, defined as doing less than 60 minutes/week of moderate- to vigorous-intensity physical activity for at least the previous 3 months; 6) “frail” defined as having 3 or more deficits rel…	60	Years	NULL	No limit	Both males and females	No	FALSE	FALSE	TRUE	TRUE		University
371080	Perampanel for the control of glioma associated seizures – efficacy and safety	Perampanel for the control of glioma associated seizures – efficacy and safety: a pilot phase II randomised controlled trial	PEGASUS-1	The interventional drug to be utilized in this randomized controlled trial is the oral anti-epileptic drug, perampanel. Perampanel is an AMPA-receptor antagonist. Both intervention and comparator (levetiracetam) medications will be identically encapsulated. Patients with WHO grade II-III supratentorial gliomas will be recruited pre-operatively and receive a 7T MRI scan. Post-operatively, patients…	Interventional	Treatment	Randomised controlled trial	allocation concealment by central computer based randomization	Simple randomisation using a randomisation table created by computer software. Patients will be randomised in a 1:1 fashion, depending upon both the operation (biopsy alone vs larger resection) and WHO grade (II vs III). This will ensure approximately equal numbers of each grade glioma are randomized to each treatment arm in study 1 and 2. A computer generated randomisation method will be utilize…	Blinded (masking used)	Active	Parallel		Safety/efficacy	This is primarily a hypothesis generating pilot RCT, the results of which will aid study design and power calculations in a subsequent phase III trial. Regardless, power calculations have been performed for planned sample size. Given total sample size of 40, allocation ratio 1:1, two-sided significant level of 0.05, and assumed 65% seizure free rate in patients taking levetiracetam, Fisher’s exac…					Phase 2	2017-07-12	2017-07-17	2019-03-31	NULL	40	Recruiting	Approved	The aim of this study is to examine effectiveness of perampanel in the control of tumour associated epilepsy (TAE) in patients with grade II-III gliomas. Who is it for? You may be eligible to join this study if you are aged 18-65 years and have a diagnosis of World Health Organisation grade II-III supratentorial glioma and have experienced a pre-operative seizure. Study details Patients will be r…	2017-01-11 15:58:59	2017-01-13 16:50:25	12617000078358	Yes			The comparator group will receive levetiracetam. Levetiracetam is generally regarded as first line treatment for control of tumour associated seizures, however this is based on limited evidence. Levetiracetam will be given orally. Levetiracetam will be started at 250mg twice daily and will be uptitrated to 500mg twice daily after 2 weeks. At the start of the assessment phase assessment phase (wee…	1. Previous non-tumour related neurosurgical procedures (excluding biopsy of glioma) 2. Pre-operative chemotherapy or radiotherapy 3. Receiving >1000mg daily of levetiracetam or multiple concurrent anti-epileptic drugs at time of randomization 4. Contraindication to 7T MRI 5. Significant risk factors for non-tumour associated epilepsy - Previously diagnosed epilepsy (excluding benign childhood ep…	Pre-operative phase (ie inclusion for 7T MRI) 1. 18 – 65 years 2. Radiological diagnosis of a supratentorial WHO grade II-III glioma 3. Planned elective surgical resection or biopsy of lesion 4. 3T MRI performed as clinical standard of care 6. Able to give informed consent 7. Experienced a pre-operative seizure attributed to glioma Post-operative phase (ie inclusion for treatment intervention) 1.…	18	Years	65	Years	Both males and females	No	TRUE	TRUE	TRUE	TRUE		Hospital
371086	Effectiveness of foot orthotic treatment in child population with dental malocclusions. A pilot study.	The effect of foot orthotic treatment in patients with dental malocclusions in child population between 6-9 years old. A pilot study.	ETOMADE	The oral treatment will be an orthodontic treatment. This treatment will be according to the needs and characteristics of the patient (could be brackets or a removable treatment). A dentist will deliver the intervention with minimum 5 years´ experience. The foot treatment will be an insole.Type of Insole: Custom-made insoles will go to make with EVA material with the shore of 18 and 180 kg/cm3 an…	Interventional	Treatment	Randomised controlled trial	Sealed opaque envelopes.		Blinded (masking used)	Active	Parallel		Efficacy	PILOT STUDY					Not Applicable	2017-10-16	NULL	2017-10-16	NULL	30	Not yet recruiting	Approved	The aim of this study is to determinate the association, if any, between foot posture and dental malocclusions in the sagital axial, in children. we will have 3 groups of children: Intervention A: with orthodontic treatment and plantar support.. Intervention B: Only with orthodontic treatment. Intervention C: Only with support plantar. All the groups will be measure at the baseline, and at 6 and …	2016-12-30 06:01:47	2017-09-27 16:11:11	12617001371381	Yes			The control treatment will be active. The treatment will be only an oral treatment (orthodontic Treatment) that it is the standard care in this case.	1. Prior surgery, to the lower limbs or the upper body. 2. Prior severe trauma that altered the child´s initial posture. 3. Prior orthodontic and/or orthosis treatment (support plantar). 4. Non-emergence of sufficient teeth to determinate the dental classification. 5. The presence of postural habits (indicated by parents) such as thumb sucking, sucking objects or tongue protusion.	Inclusion criteria will be healthy children, to be between 6 to 9 years, have a dental malocclusion II or III in the Angle classification, and have a pronated or supinated foot by the criteria of Foot Posture Index. The parents will accept that the kid will be in the study and sign the informed consent. If the kid has the inclusion criteria will be randomized to one of them arms	6	Years	9	Years	Both males and females	Yes	FALSE	TRUE	TRUE	TRUE	U1111-1185-3017	University
371096	The Eastern Australian Sleep and Health Livingness Study: A Five-Year Study of the Effects of Impaired Sleep, Chronic Bodily Symptom(s) and Emotional Well-Being in Adults Living in Rural and Urban Australia Who Use Medical and/or Complementary Treatments	The Eastern Australian Sleep and Health Livingness Study: A Five-Year Epidemiological Study of Prognostic Clinical Predictors and Interrelationship between Impaired Sleep, Chronic Bodily Symptom(s) and Emotional Well-Being in Adults Living in Rural and Urban Australia Who Use Medical and/or Complementary Treatments	The EASHL Study	The primary aim of the study is to describe and quantify the multi-faceted inter-relationship between a diverse manifestation of impaired sleep and individual variations in physical activity, daytime cognitive function, emotional well-being and other lifestyle characteristics following 'adjunctive' treatments for sleep quality and sleep rhythm maintenance. For the study's purpose, ‘adjunctive’ tr…	Observational						Active				Sample size calculation and statistical assumptions: The estimated prevalence of insomnia is between 13 to 33% of the adult population in Australia, although actual prevalence would be higher given the current epidemiological trend in increasing body adiposity, advanced age and chronic diseases. By contrast, chronic bodily pain (CBP) affects up to one in five adults and a higher prevalence of one…	Natural history	Longitudinal	Case control	Prospective		2017-07-01	NULL	2019-06-30	NULL	1000	Not yet recruiting	Not yet submitted	Increasingly recognised within the clinical disciplines of Medicine and Public Heath over the past four decades, dysfunctional sleep continues to impose incremental costs to the community due to declining quality of life and vocational productivity. The adverse effects of sleepiness and sleeplessness are confounded by the associated burden of co-existing non-communicable diseases (NCDs) such as c…	2017-04-23 08:24:01	2017-04-28 09:41:16	12617000606381	NULL			Participants living in rural centres will be stratified and matched on a case-control basis to participants living in urban centres.	1. Inability or unwillingness to give written informed verbal and written consent, 2. Participation in a study of an investigational medication within the past 30 days, 3. Participation in a current study of an investigational sleep intervention, 4. Active psychiatric disease under maintenance medical treatment (inclusive of bipolar affective disease, unstable clinical depression, psychoses and p…	1. Adults aged 18 to 80 years of both genders, 2. Able to give informed verbal and written consent, 3. Self-reported symptoms of impaired or disturbed quality and/or duration of sleep, 4. Time availability for questionnaire-based survey completion over a five year period of the study on annual basis, 5. Required to have a sufficient level of education to complete questionnaire-based survey and co…	18	Years	80	Years	Both males and females	No					U1111-1195-8409	Individual
371106	Endoscopic ablation of dysplastic Barrett’s oesophagus	Endoscopic ablation of dysplastic Barrett’s oesophagus		Therapeutic intervention for patients with dysplastic barrett's oesophagus or early oesophageal cancer. Patients will undergo hybrid-Argon plasma coagulation during gastroscopy to ablate the dysplastic tissue. This will involve removal of visible lesions of Barrett’s Oesophagus that will be confirmed by microscopic assessment as part of clinical care. During the gastroscopy a salt-water solution …	Interventional	Treatment	Non-randomised trial			Open (masking not used)	Uncontrolled	Single group		Safety/efficacy	pilot study					Not Applicable	2017-04-01	NULL	NULL	NULL	20	Not yet recruiting	Submitted, not yet approved	The primary purpose of this pilot trial is to evaluate the efficacy and safety of Hybrid-APC ablation for the treatment of Barrett's oesophagus. Who is it for? You may be eligible to participate in this trial if you are aged 18-85 years and have been diagnosed with Barrett's oesophagus with low grade dysplasia, high grade dysplasia or T1a adenocarcinoma. Study details All participants enrolled in…	2016-07-17 16:18:46	2017-03-17 15:48:47	12617000402347	NULL			no control group	a) C value greater than 6 cm using the Prague criteria b) Prior ER for adenocarcinoma with histological diagnosis of greater than or equal to T1b; c) Presence of endoscopically visible abnormalities at the time of initial APC treatment (additional endoscopic resection is allowed); d) Presence of cancer in random biopsies obtained at the mapping endoscopy, 8-12 weeks before initial HAPC treatment …	Barrett's oesophagus with low grade dysplasia, high grade dysplasia or T1a adenocarcinoma	18	Years	85	Years	Both males and females	No					U1111-1185-4732	Hospital
371112	Perampanel for the prevention of glioma associated seizures – efficacy and safety	Perampanel for the prevention of glioma associated seizures – efficacy and safety: a pilot phase II randomised controlled trial	PEGASUS-2	The interventional drug to be utilized in this randomized controlled trial is the oral anti-epileptic drug, perampanel. Perampanel is an AMPA-receptor antagonist. Both intervention and comparator (placebo) medications will be identically encapsulated. Patients with WHO grade II-III supratentorial gliomas will be recruited pre-operatively and receive a 7T MRI scan. Post-operatively, patients will …	Interventional	Prevention	Randomised controlled trial	allocation concealment by central computer based randomization	Simple randomisation using a randomisation table created by computer software Participants will be randomised in a 1:1 fashion, depending upon both operation (biopsy vs craniotomy and resection) and WHO grade (II vs III). This will ensure approximately equal numbers of each grade glioma are randomized to each treatment arm in study 1 and 2. A computer generated randomisation method will be utiliz…	Blinded (masking used)	Placebo	Parallel		Safety/efficacy	This is primarily a hypothesis generating pilot RCT, Power calculations have however been performed for the planned sample size. Given total sample size of 40, allocation ratio 1:1, two-sided significant level of 0.05, and assumed 80% seizure free rate in patients taking placebo, Fisher’s exact test has 0.37 power to detect a 25% increase in seizure free rate in patients taking perampanel. With r…					Phase 2	2017-07-12	NULL	2019-03-31	NULL	40	Not yet recruiting	Approved	The aim of this study is to examine effectiveness of perampanel in the prevention of tumour associated epilepsy (TAE) in patients with grade II-III gliomas. Who is it for? You may be eligible to join this study if you are aged 18-65 years and have a diagnosis of World Health Organisation grade II-III supratentorial glioma and have not experienced a pre-operative seizure. Study details Patients wi…	2017-01-11 15:59:16	2017-01-13 11:32:54	12617000073303	Yes			The comparator group will receive a placebo as seizure prophylaxis. There is currently no evidence to support anti-epileptic drug treatment for prophylaxis after tumour surgery. Non-active placebo tablets will be encapsulated to appear identical to intervention tablets.	1. Previous non-tumour related neurosurgical procedures (excluding biopsy of glioma) 2. Pre-operative chemotherapy or radiotherapy 3. Receiving >1000mg daily of levetiracetam or multiple concurrent anti-epileptic drugs at time of randomization 4. Contraindication to 7T MRI 5. Significant risk factors for non-tumour associated epilepsy - Previously diagnosed epilepsy (excluding benign childhood ep…	Pre-operative phase (ie inclusion for 7T MRI) 1. Radiological diagnosis of a supratentorial WHO grade II-III glioma 2. Planned elective surgical resection or biopsy of lesion 3. 3T MRI performed as clinical standard of care 4. Able to give informed consent Post-operative phase (ie inclusion for treatment intervention) 1. Enrolled in pre-operative phase 2. Diagnosis of WHO grade II-III glioma 3. L…	18	Years	65	Years	Both males and females	No	TRUE	TRUE	TRUE	TRUE		Hospital
371116	Treating working memory and decision-making deficits in children following traumatic brain injury.	Treating attention, speed of processing, decision-making, and working memory deficits in children following traumatic brain injury: Implementation of an attention and working memory intervention to improve adaptability and functional outcomes.		Cogmed (RM version) is an adaptive working memory training program designed for children aged 7-15 years.The program involves 25 sessions carried out over approximately 5 weeks. Each session runs for 40- 50 minutes and comprises 8 different games. For the first five days, children train on the same games. On day 6 and every 5th day after this a new game is introduced, replacing one of the existin…	Interventional	Treatment	Randomised controlled trial	Allocation is not concealed.	Simple randomisation using a randomisation table created by computer software (i.e. computerised sequence generation)	Blinded (masking used)	Active	Parallel		Efficacy	For each intervention program, planned comparisons, using the SPSS General Linear Model procedure will compare pre- and post-intervention performance on the outcome measures and will examine age and sex effects.					Not Applicable	2017-04-28	NULL	2018-05-30	NULL	74	Not yet recruiting	Approved	In children, acquired brain injury (ABI), and in particular traumatic brain injury (TBI), represents a common interruption to the course of normal development, with both international and local statistics citing an annual rate of 250–300 per 100,000 children (Kraus, 1995). Working memory refers to the capacity to temporarily store information for use in everyday activities (Alloway et al., 2006).…	2016-11-15 16:08:12	2017-01-16 11:51:31	12617000085370	NULL			The active control group will be administered Lexia(Registered Trademark) Reading, a program designed to target phonological awareness and phonics skills in reading but has no memory training component. Children will complete the program at home, and parents are asked to sit with their child during training to encourage task engagement and minimise environmental distractions. The program runs for…	(1) non-fluency in English; (2) IQ below 70 at screening (3) other previously documented neurological or learning difficulties diagnosis; (4) severe sensory or physical impairment that affects their capacity to attend mainstream school and complete the training program: and, (5) families and/or primary caregivers who are unable to support/assist their child through to the completion of the interv…	(1) attend primary and secondary school and be between the ages of 7-15 at the time of the intervention; (2) sustained an TBI where there was head trauma associated with a) altered consciousness, as defined by Glasgow Coma Score and/or post traumatic amnesia, or b) intra-cranial abnormalities on brain scan, and, (3) injury from acute stage onwards;and, (4) evidence of reduced working memory or ex…	7	Years	15	Years	Both males and females	No	FALSE	FALSE	TRUE	FALSE	U1111-1185-9761	Individual
371141	Whakapai e Te Ara Ha: Asthma Self-Management Programme for the whanau of tamariki Maori with Asthma	Whakapai e Te Ara Ha: Asthma Self-Management Programme. A single-blinded, parallel group, randomised controlled trial of the impact of a culturally-relevant peer-support and self-management programme, on activation and quality of life among the parents/caregivers of Maori children aged 4-13 years old with asthma in New Zealand, and asthma control, quality of life and health-care utilisation among…		The intervention group will receive a six-month holistic, culturally-based peer-support programme. The intervention will comprise two phases: an initial 6-week intensive 'whakawhanaungatanga’ (relationship building) period and an ‘awhi’ (support) maintenance period over the remainder of the 6 months. The 6-week initial intervention is an approved research derivative of the Stanford Chronic Diseas…	Interventional	Educational / counselling / training	Randomised controlled trial	Allocation concealed- central randomisation by computer	Simple randomisation using a randomisation table created by computer software (i.e. computerised sequence generation)	Blinded (masking used)	Active	Parallel		Efficacy	Up to 315 participants will be recruited from participating district health boards. Allowing for a drop-out rate of 10% means this will provide 143 participants per group (treatment and control) for analysis. There are three primary outcomes for this study. Patient Activation, as measured by the PAM after the participants have completed the workshop (primarily evaluated at 12 weeks post baseline)…					Not Applicable	2017-05-01	NULL	2017-11-30	NULL	315	Not yet recruiting	Approved	Asthma currently affects about 26% of NZ children, a rate that is amongst the highest in the world and the burden of asthma to these affected families is considerable. Forty-two percent of asthmatic children are ‘uncontrolled’, 12% miss school each month, and 14% attend an emergency department or are admitted to hospital with asthma each year. tamariki Maori (Maori children) suffer higher severit…	2017-04-21 11:52:58	2017-04-28 11:34:37	12617000614392	NULL			Usual Care. Participants in the control group will receive appropriate educational resources (Children and Asthma Booklet) from the Asthma Foundation of NZ and be followed-up by their usual GP without limitation. All control group participants will be offered referral to a Maori health provider (or Asthma Society) of their preference at the end of the trial (i.e. 12-months following baseline). No…	Parents/caregivers will be excluded from participating if their child: a) has previously been enrolled in the study; b) has a sibling on the study; c) does not reasonably expect to remain in the region for the duration of the intervention and follow-up or d) have other chronic respiratory comorbidities that may be deemed to interfere with the study (e.g. bronchiectasis).	Parents/caregivers of children will be recruited prospectively through the Paediatric wards, Child Assessment Units, and Emergency Departments of participating District Health Boards (PROSPECTIVE). Additionally, invitations from eligible children with historic admissions/presentations to hospital or emergency departments from the same participating DHBs will supplement recruitment in batched reve…	NULL	No limit	NULL	No limit	Both males and females	Yes	FALSE	FALSE	TRUE	FALSE	U1111-1183-1961	University
371142	In the intensive care setting immediately after Coronary Artery Bypass surgery, what is the glucose management range associated with the best outcomes?	Determination of the optimal glucose management range during critical care management post Coronary Artery Bypass surgery.	OGRE-CABG (Optimal Glucose RangE for post-op CABG)	Patients undergoing elective or semi-urgent Coronary Artery Bypass Graft surgery at Flinders Medical Centre will be identified using the ANZ Cardiac Surgery Registry. The glucose range associated with optimal post-operative outcomes in the 30 day post-op period will be determined. Glucose ranges tested will be defined by both absolute glucose ranges, and the Stress Hyperglycaemia Ratio. SHR is de…	Observational						Uncontrolled				ROC curves will be used to ascertain AUC, sensitivity, and specificity of pre-defined ranges, including ranges designated by both the relative and absolute changes in glucose during post-op critical care management. Best final model will be determined using AUC, specificity and sensitivity from ROC curves in consideration with the lowest OR for adverse outcomes associated with Time-In-Range using…	Natural history	Longitudinal	Defined population	Retrospective		2017-10-10	NULL	2017-12-20	NULL	1500	Not yet recruiting	Approved	Hyperglycaemia in hospitalised patients is independently associated with increased morbidity and mortality in a wide range of patient groups, including post-operative outcomes. The association between hyperglycaemia and poor post-operative outcomes is strong in patients without diabetes, but a weaker predictor in patients with diabetes. This discrepancy is in part driven by the difficulty in dist…	2017-08-31 11:52:17	2017-09-27 12:11:44	12617001367336	NULL			No control group	<18 years age, pregnant, emergency surgery, GFR<30ml/min/sq.m., hepatic failure, history of hyperglycaemic crisis.	Patients undergoing elective or semi-urgent Coronary Artery Bypass Graft surgery with or without other concurrent cardiac surgery.	18	Years	NULL	No limit	Both males and females	No						Hospital
371179	Different measurements of stress hyperglycaemia and their relationship with post-cardiac surgery outcomes.	Post-CABG outcomes and the association with absolute glucose levels versus the relative change in glucose as determined by the Stress Hyperglycaemia Ratio.	SHR-CABG	Patients undergoing elective or semi-urgent Coronary Artery Bypass Graft surgery at Flinders Medical Centre will be identified through the ANZ Cardiac Surgery Registry. The association of stress hyperglycaemia with adverse outcomes will be determined using absolute glucose levels, and the relative change in glucose as determined by the Stress Hyperglycaemia Ratio. The Stress Hyperglycaemia Ratio …	Observational						Historical				Statistical power: Assuming a Type I error rate of 5%, an outcome event rate of 30%, and the proportion of variance explained by the other covariates in the model is no more than 55%, a sample size of 2500 subjects provides 80% power to detect an independent association between SHR and outcome with an estimated odds ratio of 1.20 per 0.1 SHR increment at the two-tailed 0.05 significance level. Va…	Natural history	Longitudinal	Defined population	Retrospective		2017-10-10	NULL	2017-12-20	NULL	2500	Not yet recruiting	Approved	Hyperglycaemia in hospitalised patients is independently associated with increased morbidity and mortality in a wide range of patient groups, including post-operative outcomes. The association between hyperglycaemia and poor post-operative outcomes is strong in patients without diabetes, but a weaker predictor in patients with diabetes. This discrepancy is in part driven by the difficulty in dist…	2017-08-31 12:20:05	2017-09-27 12:11:01	12617001366347	NULL			Patients at Flinders Medical Centre undergoing elective or semi-urgent Coronary Artery Bypass Graft surgery over the period 8/2/2010 to 20/12/2016 will be identified through the ANZ Cardiac Surgery Registry. The association of adverse post-op outcomes will be compared using time-weighted mean glucose levels post-operatively during critical care, and the time-weighted mean Stress Hyperglycaemia Ra…	<18 years age, pregnant, emergency surgery, GFR<30ml/min/sq.m., hepatic failure, history of hyperglycaemic crisis.	Undergoing elective or semi-urgent Coronary Artery Bypass Graft surgery with or without concurrent cardiac surgery.	18	Years	NULL	No limit	Both males and females	No						Hospital
371192	KOALA Healthy Life Program for promoting healthy lifestyles and weight in children with obesity.	The KOALA study, a randomised controlled trial of Lifestyle Triple P and Scouts QLD Active Camp program for overweight and obese children to promote healthier lifestyles and weight.	KOALA	The multidisciplinary intervention consisted of three components: (1) Group Lifestyle Triple P Positive Parenting Program; (2) Scouts Active Camp; and (3) dietetic consultations. The intervention was delivered to two cohorts given restrictions on the maximum number of parents able to attend programs at any one time. Lifestyle Triple P Lifestyle Triple P - Positive Parenting Program (West & Sander…	Interventional	Treatment	Randomised controlled trial	Independent biostatisticians randomised participants using a sequentially numbered sealed opaque envelope system. Once participant consent was obtained, research staff opened the envelope and participants were informed of allocation.	Stratified random sampling was used according to age (2 groups: 6-8 years and 9-10 years) and child body mass index (2 groups: overweight [85th-95th percentile] and obese [>95th percentile]) to ensure an equal distribution between conditions.	Open (masking not used)	Active	Parallel		Efficacy	A series of repeated-measures multivariate and univariate analyses of covariance will be conducted to evaluate the short-term intervention and maintenance effects.					Not Applicable	NULL	2007-07-13	NULL	2008-10-13	130	Completed	Approved	K inder for Children and Families O verweight: for overcoming and becoming OK A ctivity: for an active body and mind L ifestyle: for a living life-giving diet A ctions: for looking ahead together Up to 30% of children in our society are overweight or obese. This is national health crisis as 50% of such individuals will go on to develop diabetes mellitus, liver and cardiovascular disease as adoles…	2017-01-19 14:42:45	2017-02-28 14:42:39	12617000311358	Yes			Participants were randomly allocated to either the intervention or care as usual. Participants in the care as usual condition attended assessment at baseline, 6- and 12-months follow-up. All participants had a consultation with the same pediatric endocrinologist for a psychosocial and physical assessment. Participants were encouraged to visit their general practitioner every two months between as…	A chronic disease or illness including any physical, psychological or mental health condition that would impair physical activity or participation in a Scouts Active camp program. Medication that would affect weight gain (e.g corticosteroids, ant-epileptics, psychotropic drugs). Lack of informed consent and assent.	Inclusion criteria were as follows: (a) the child was aged 6-10 years; (b) at least one parent or guardian was willing to participate; and (c) the child’s body mass index was greater than or equal to the 85th percentile-for-age according to Centre for Disease Control (CDC) criteria . Participants were ineligible if: (1) the child had hypertension, obstructive sleep apnoea, Type 2 Diabetes Mellitu…	6	Years	10	Years	Both males and females	Yes					U1111-1185-8815	Hospital
371200	Short-term effectiveness of cervical lateral glides in isolation or as a component of the median nerve glide in patients with non-acute neck pain.	Short-term effectiveness in pain and functionality of cervical lateral glides in isolation or as a component of the median nerve glide in patients with non-acute neck pain.		- Cervical lateral glides as part of the median nerve mobilization. Individual face-to-face intervention. A splint to fix wrist and finger motion of the intervention upper limb will be used, along with a fixation at the shoulder to not let the humeral hea	Interventional	Treatment	Randomised controlled trial	Sealed opaque envelopes	Simple randomization created by a computer software (Epidat 'Registered Trademark' 4.2, Xunta de Galicia, Spain)	Blinded (masking used)	Active										NULL	2017-04-10	2017-05-30	2017-05-30	72	Completed	Approved	Subacute or chronic neck pain aetiology is not yet defined, but could be related to a sensitization process of nerve roots from the neck region. - The objective is to compare short-term effectiveness of cervical lateral glides in isolation or as a component of the median nerve mobilization in patients with non-acute neck pain. In addition, to evaluate each technique separately. - The main hypothe…	2016-09-03 04:44:31	2017-03-24 15:02:21	12617000430336	NULL			- Cervical lateral glides in isolation. Individual face-to-face intervention. Arms lean on the patient's abdominal region. The intervention is described as follows: 4 sets of mobilizations of 60 seconds each in first session. After that, patient will be i	-Previous spine surgeries -Soft tissue neck surgery. -Previous trauma over the neck (car accidents) -Previous or current tumors -To have received treatment with chemo/radiotherapy -To have received physiotherapy in the past 6 weeks. -Previous sever	- 18 y 65 years of range of age. - Non-traumatic origin neck pain (checked and diagnosed by a specialist) with or without complaints to the head or upper limbs, following the Neck Pain Task Force definition about neck pain, of at least 4 weeks of duratio	18	Years	65	Years	Both males and females	No	TRUE	FALSE	TRUE	FALSE	U1111-1185-9031	Hospital
371215	He Kura: Improving Asthma Support for School Children	He Kura: The effect of an asthma support intervention for primary school students on reducing absences		Phase 2: The overall duration of the intervention period will be 8 months. Engagement: Initial engagement will involve senior members of the research team meeting with the school principal and the board of trustees of individual schools who have indicated an interest in the study, to provide an overview of the intervention and to explain what it may involve for their school. Identifying Needs: Fo…	Interventional	Prevention	Non-randomised trial	Allocation is not concealed		Open (masking not used)	Uncontrolled	Single group		Efficacy	Quantitative Data & Power Calculation: The number of school days absent (all causes, asthma-related), will be calculated for the interval of the follow-up period (10-months). Scores for educational attainment will be calculated according to the instructions of the respective assessments used by schools. Outcome variables will be presented by group by means of appropriate tabulated descriptive sta…					Not Applicable	NULL	2017-02-14	2017-03-31	NULL	770	Recruiting	Approved	Asthma is extremely common in New Zealand, with up to 26% of children reporting having experienced asthma by age 6 years. New Zealand has the second highest rate of asthma in the world, following the UK and it is estimated that 550,000 school days are lost each year due to asthma. Significant ethnic disparities exist for Maori with respect to asthma morbidity. In particular, Maori children suffer…	2017-02-07 13:22:17	2017-02-09 09:18:33	12617000212358	Yes			Not applicable The overall duration of the intervention period will be 8 months.	Schools outside of the territorial authority boundaries of Wellington, Lower Hutt, Upper Hutt, Porirua, Kapiti Coast and the Whanganui districts. Schools which do not enrol students who are primarily aged between 5-13 years old (e.g. secondary schools and secondary schools which incorporate intermediate school aged students). Schools with less than 50 Maori pupils on the school role (as listed in…	Schools located within the territorial authority boundaries of: Wellington, Lower Hutt, Upper Hutt, Porirua, Kapiti Coast and Whanganui Districts. Schools which enrol children aged 5-13 (i.e. years 1-8) including: contributing; full primary; intermediate; and composite (junior) schools. Have at least 50 Maori pupils on the school role (as listed in the Ministry of Education Directory of Schools).	5	Years	13	Years	Both males and females	Yes					U1111-1184-4537	University
371238	Enhancing decision-making about treatment in bipolar II disorder: Evaluation of a treatment decision-aid for patients and their family.	Phase II randomised controlled trial evaluation of treatment decision-aid for patients with bipolar II disorder and their family considering treatment options for relapse prevention.		Treatment decision-aid intervention: This decision-aid website for bipolar II disorder, developed by PI Juraskova, CIs and professional web designers/developers, has been informed by: best available clinical evidence; extensive qualitative interviews with key stakeholders (patients [n=28], family [n=13], and clinicians [n=20]) (Fisher et al., 2017a; 2017b; 2017c); iterative review by an expert ad…	Interventional	Educational / counselling / training	Randomised controlled trial	Central randomisation	Computer generated (https://www.randomizer.org/)	Open (masking not used)	Active	Parallel	Pre-/post-design with 1:1 randomisation of individual patients.	Safety/efficacy	Planned statistical analyses will follow the intention-to-treat principle. Descriptive statistics will assess sample characteristics, decision-aid perceptions and any potential decision-aid differences on symptom severity and medication adherence at T1/T2 (safety). Linear and logistic regressions will determine DA effects at T1/T2 on continuous and binary outcomes, respectively. Adjusted models w…					Not Applicable	2017-08-01	NULL	2018-09-01	NULL	60	Not yet recruiting	Approved	A diagnosis of bipolar II disorder is commonly accompanied by a need to make complex treatment decisions about medications and adjunctive psychological therapies, often for lifetime prophylactic (preventative) use. However, people with bipolar II disorder are often reluctant to commence and adhere to effective medications long-term, mostly due to lack of knowledge, less-than-desired involvement a…	2017-06-05 14:25:49	2017-06-07 12:58:02	12617000840381	NULL	N/A	N/A	Usual care/attention control will comprise: any information materials (e.g., factsheets) that patients are already routinely provided with, or advised to consult during their appointment at the Black Dog Institute (recruitment site); and the existing Black Dog Institute webpages on treatments for bipolar disorder: (www.blackdoginstitute.org.au/public/bipolardisorder/treatments/).	i) Lacks English proficiency to read the decision-aid and/or complete questionnaires; ii) Lacks capacity to provide informed consent to research; iii) Comorbid substance abuse disorder; iv) Comorbid neurological or major psychiatric condition.	i) Confirmed clinical diagnosis of bipolar II disorder; ii) Out of acute episode of depression and/or hypomania (i.e., subsyndromal or euthymic); iii) Actively considering treatment options for relapse prevention in bipolar II disorder with a clinician (e.g., GP, psychiatrist or clinical psychologist).	18	Years	65	Years	Both males and females	No					U1111-1186-0652	Individual
371263	Prospective Randomised Controlled Trial Comparing the, Early Clinical Outcome, and Accuracy of Mechanical Alignment after Computer Navigated Total Knee Replacement Utilizing the Tibial cut first versus Femoral cut first.	Prospective Randomised Controlled Trial Comparing the, Early Clinical Outcome, and Accuracy of Mechanical Alignment after Computer Navigated Total Knee Replacement Utilizing the Tibial cut first versus Femoral cut first.		Tibial First: Patients will undergo primary total knee arthroplasty using the Apex Knee system and the Praxim navigation system from Global Orthopaedic Technology. The first cut is performed on the tibial site and the following femoral cuts are determined according to the mediolateral soft tissue tension. The Praxim 'Registered Trademark' OmniNav 'Trademark' Navigation system is a complete comput…	Interventional	Treatment	Randomised controlled trial	Central randomisation by phone/fax/computer	Permuted block randomisation	Blinded (masking used)	Active	Parallel		Efficacy	A literature review of 7 knee studies reporting Range of motion post knee arthroplasty with Posterior stabilised implants with a total of 425 patients revealed a mean range of motion of 123 degrees and SD of 12. In the worst case study, the standard deviation was 21. The null hypothesis: There is no difference in range of motion between the two groups. The alternative hypothesis there is a differ…					Not Applicable	2017-06-01	NULL	2018-06-01	NULL	100	Not yet recruiting	Approved	Study design: Prospective, multi-centre, randomised, clinical study. The study will enrol 100 patients over a 12-month recruitment period between surgeons at up to three centres. Objectives: To determine the relationship between Surgical Technique (workflow) and patient reported outcomes after total knee arthroplasty (TKA) utilising computer navigation, comparing tibia cut first with ligament bal…	2017-05-19 09:08:51	2017-05-24 16:46:22	12617000767303	NULL			Femoral first: Patients will undergo primary total knee arthroplasty using the Apex Knee system and the Praxim navigation system from Global Orthopaedic Technology. All femoral cuts (distal, anterior, posterior, both chamfer) done first using navigation system followed by tibial cut.	1. The individual has an active infection within the affected knee joint. 2. The individual has a neuromuscular or neurosensory deficiency that limits the ability to evaluate the safety and effectiveness of the device. 3. The individual is unable to return for follow-up visits as outlined in the protocol. 4. The individual has inflammatory arthritis 5. The individual has had a previous Patellecto…	1. Patient has diagnosis of Osteoarthritis of the knee eligible for total knee replacement based on history, physical examination and radiological evaluation. 2. The individual has signed a Participant Informed Consent (PIC), specific to this study, and approved by the Human Research Ethics Committee (HREC) 3. The individual is over 18 years of age. 4. The individual is physically and mentally wi…	18	Years	NULL	No limit	Both males and females	No	TRUE	FALSE	FALSE	FALSE		Commercial sector/Industry
371266	The buccal administration of a Nanocelle™ cannabidiol (CBD) preparation to healthy volunteers: a safety, tolerability and pharmacokinetic exploratory pilot study.	The buccal administration of a Nanocelle™ CBD preparation to healthy volunteers: a safety, tolerability and pharmacokinetic exploratory pilot study.		To evaluate the safety of a nanocelle cannabis extract (Cannabidiol 'CBD' primarily) from the whole plant (Cannabis sativa L.) as an administered oro-buccal (fine mist) spray (in a particle size of 0.05–0.2 microns) at a concentration of 15 milligram CBD / 900 microlitre / 6 x sprays to be administered within 5 minutes only on the first day post baseline blood sample. Participants are fasted for …	Interventional	Treatment	Non-randomised trial			Open (masking not used)	Uncontrolled			Safety/efficacy							2018-02-01	NULL	NULL	NULL	16	Not yet recruiting	Approved	The aim of this project is to conduct a a safety, tolerability and pharmacokinetic exploratory pilot study assessing the buccal administration of a Nanocelle™ CBD (cannabidiol) preparation to healthy volunteers. Who is it for? You may be eligible to join this study if you are a healthy individual aged 18 years or over and have no history of illicit drug use (e.g., including but not limited to can…	2017-10-17 11:02:34	2017-10-23 13:04:19	12617001491358	Yes			No control group	1) Any clinically relevant abnormal findings which, in the opinion of the investigators / clinicians, may put the participant at risk of adverse events because of participation in the clinical trial including: physical examination, clinical chemistry, haematology, urinalysis, vital signs 2) Current or previous allergies or allergic responses to herbal medicines of any kind. 3) Active substance ab…	1) Participants to be 18 years of age at time of entry on study 2) Cognitive ability to understand informed consent process and to give informed consent to the experimental treatment 3) Participants agree to undergo insertion of an indwelling tube (once with multiple blood draws) and venepuncture at a 24hour follow up period 4) Participants agree to adhere to the study protocol 5) No history of i…	18	Years	NULL	No limit	Both males and females	Yes						Commercial sector/Industry
371285	TARGET study: Exercise for people with knee osteoarthritis and obesity	Target study: Comparison of weight bearing functional exercise and non-weight bearing quadriceps strengthening exercise on pain and function for people with knee osteoarthritis and obesity.	TARGET	Description of intervention(s) / exposure: This randomised controlled trial will compare two exercise interventions. Both interventions will comprise of 5 individual, in clinic physiotherapist-supervised exercise sessions (30-40-minute) and a 4 x weekly home exercise program over the same 12 week period. In clinic physiotherapy sessions will occur at weeks 1, 2, 4, 7 and 10. Home exercise session…	Interventional	Treatment	Randomised controlled trial	The person who will determine if a potential participant is eligible for inclusion in the trial will be unaware, when this decision is made, to which group the participant will be allocated. Another researcher will access the randomisation schedule via computer, concealed in a password protected database.	Randomization will occur according to a 1: 1 allocation and be stratified by physiotherapist and physiotherapy clinic. The randomisation schedule will be computer generated, using random permuted blocks of varying sizes. To conceal allocation, the randomisation schedule will be accessed via a password-protected, computer program by a researcher not involved in participant recruitment scheduling o…	Blinded (masking used)	Active	Parallel		Efficacy	Sample Size calculation: For an effect size of 0.5, power 80% and two-sided significance level 0.05, with a correlation between pre- and post-measurements of 0.45 for pain, 51 participants per arm will be required (using ANCOVA for analysis including baseline pain measurement as a covariate). To account for 20% loss to follow up, sample size will be increased to 64 per arm, for a total of 128. Th…					Not Applicable	2017-07-20	NULL	2019-07-12	NULL	128	Recruiting	Approved	Knee osteoarthritis (OA) is a major public health problem with significant personal, social and economic burden. Being overweight is a known risk factor for the development and progression of symptomatic knee OA. One potential reason may be due to the increased forces placed on the knee joint during weight bearing activities in people that are overweight. The development of targeted treatments fo…	2017-07-03 16:20:03	2017-07-14 10:05:29	12617001013358	Yes			We are comparing the effects of the two exercise groups described under “intervention”.	I. Lateral joint space narrowing greater than medial joint space narrowing on x-ray; II. knee surgery/joint injection in past 6 months or planned surgery in the next 9 months; III. current or past (4 weeks) oral corticosteroids; IV. systemic arthritic conditions; V. past knee fracture or malignancy; VI. past hip/knee joint replacement/tibial osteotomy; VII. other condition currently affecting low…	I. aged 50 years and above; II. report knee pain on most days of the past month; III. suffered knee pain for 3 months or more; IV. report a minimum average overall pain score of 4 on an 11-point numeric rating scale over the previous week; V. demonstrate tibiofemoral osteophytes on x-ray; VI. obesity (BMI of 30 kg/m2 and over); VII. have a mobile phone that has text messaging functionality and be…	50	Years	NULL	No limit	Both males and females	No	TRUE	TRUE	TRUE	TRUE	U1111-1186-3614	University
371291	ADHERE study: Behaviour change SMS messages to promote longer term adherence to exercise for knee osteoarthritis.	ADHERE study: The effect of adding a behaviour change, short message service (SMS) intervention to a home based exercise program on exercise adherence in knee osteoarthritis and obesity.		Participants will be randomly allocated to either 1) SMS adherence intervention or 2) no adherence support control. Participants in both groups will be expected to continue their home exercise program prescribed to them in a previous study, the TARGET study (Trial Id: ACTRN12617001013358). Participants will complete their prescribed home exercise program 3 times/week for 24 weeks. Each home exerc…	Interventional	Treatment	Randomised controlled trial	The person who determines if a participant is eligible for inclusion in the trial will be unaware, when this decision is made, to which group the subject will be allocated. Randomisation will be concealed in a password protected computer database.	This study will utilise participants completing another clinical trial, the TARGET study (ACTRN 12617001013358). Computer generated randomisation will be prepared by our study biostatistician and will be conducted by permuted blocks of varying sizes, stratified by; - exercise group assigned in the TARGET RCT (1. weight bearing functional exercise or 2.non-weight bearing quadriceps strengthening) …	Blinded (masking used)	Active	Parallel		Efficacy	Sample Size Calculation: Participants who complete the TARGET RCT will automatically and immediately be enrolled in the ADHERE RCT and randomised into one of two groups. Conservatively supposing that 102 participants (80% of the 128 TARGET enrolees) will be randomised into ADHERE, and that of those 102 participants, 80% will remain in ADHERE until week 24, this leaves 40 participants per group. W…					Not Applicable	2017-12-01	NULL	2019-10-09	NULL	102	Recruiting	Approved	Knee osteoarthritis (OA) is a major public health problem. Exercise is recommended by all clinical guidelines for managing pain in knee OA, however, effects of exercise on pain and function outcomes are only modest. This may be due to poor exercise adherence amongst knee OA sufferers. There is evidence that the use of text messaging as a behaviour change adherence tool can be effective in the hea…	2017-08-22 09:02:45	2017-08-25 13:20:20	12617001243303	NULL			Participants in the control intervention will be expected to complete a home exercise program for their knee osteoarthritis 3 times per week for 24 weeks with no SMS support during that period. Participants in the control intervention will also receive an optional exercise log book to use during the 24 week period.	The exclusion criteria are; I. Lateral joint space narrowing greater than medial joint space narrowing on x-ray; II. knee surgery/joint injection in past 6 months or planned surgery in the next 9 months; III. current or past (4 weeks) oral corticosteroids; IV. systemic arthritic conditions; V. past knee fracture or malignancy VI. past hip/knee joint replacement/tibial osteotomy; VII. other condit…	Participants who complete a previous RCT (TARGET study, ACTRN 12617001013358) investigating the effect of two different exercise programs for people with medial knee osteoarthritis and obesity will be automatically enrolled into this trial. The inclusion criteria for the previous RCT are; I. aged 50 years and above; II. report knee pain on most days of the past month; III. suffered knee pain for …	50	Years	NULL	No limit	Both males and females	No	TRUE	TRUE	TRUE	TRUE	U1111-1186-3774	University
371325	Tailored feedback to change overweight adults’ diet and physical activity behaviours.	A one-year randomised controlled trial to assess the effects of a tailored intervention to improve diet and physical activity behaviours in overweight adults recruited through a social marketing campaign.	LL-TODAY (LiveLighter Tailored Online Diet and Activity study)	The overall aim of this 1-year randomised controlled trial is to investigate whether diet and physical activity behaviours can be improved with a tailored intervention in an overweight population recruited through the LiveLighter social marketing campaign in Perth, Western Australia. Individuals who sign up to the LiveLighter website will be invited to participate in the study and if eligible wil…	Interventional	Prevention	Randomised controlled trial	The study will be advertised on the LiveLighter website and participants directed to a weblink to an online screening survey. After completing the screening survey, eligible participants who consent online, will be randomised to either the control group (n=200) or invited to attend a face-to-face data collection session (n=400). A statistician, not involved in the data collection, will use a two …	Sequence generation will be conducted by a biostatistician not involved in the implementation of the trial on site (therefore not in contact with the study participants) using a randomisation table created by computer software. The electronic file will be kept in a secure password protected server by the statistician.	Open (masking not used)	Active	Parallel		Efficacy	The primary outcome variables measured at baseline and at 1-year, will be the energy-dense nutrient-poor foods, daily moderate/vigorous physical activity and body weight / BMI. Secondary outcome variables: sedentary behaviours, serves of fruits and vegetables. The data on the change of these outcome variables in each of the two groups will be compared using analysis of covariance. Assumptions of …					Not Applicable	2017-07-24	2017-08-17	2017-12-15	NULL	600	Recruiting	Approved	Excess weight is a major risk factor for chronic diseases, such as heart disease, diabetes and some cancers. In Australia over 60% of adults are overweight or obese. Lack of exercise, overconsuming foods high in fat and sugars and not enough fruits and vegetables are recognised as key lifestyle factors leading to obesity in the population. Therefore new cost-effective approaches to improving the …	2017-04-11 18:18:44	2017-04-20 13:57:25	12617000554369	Yes			Active control: face-to-face active control (AC) who receive no feedback on diet or physical activity behaviours but undertake the same assessments as the Tailored Feedback (TF) group; Control: on-line control (OC) who will complete online assessments only.	BMI > 40, BMI <25; previous obesity surgery, serious illness or medical conditions (for example: insulin requiring diabetes, heart conditions, gastrointestinal disorders, liver disease, thyroid disease), breastfeeding, pregnancy or planning pregnancy in the next year, weight loss of more than 2kg of body weight in the previous 2 months, consumption of more than 3 standard drinks of alcohol per da…	Aged between 18-64 years Body Mass Index between 25-40, access to a smartphone (Android or iPhone), readiness to participate in physical activity, able to attend the study centre for all visits.	18	Years	64	Years	Both males and females	No					U1111-1186-6182	Individual
371331	Testing the effectiveness of a mobile device delivered program to improve physical activity and sleep among inactive Australian adults with poor sleep.	Efficacy of a m-health intervention to improve physical activity and sleep health in adults: A randomised waitlist-controlled trial	The Synergy Study	A 2-arm randomised waitlist-controlled trial with a primary endpoint at 3 months and a 6-month follow-up, testing the efficacy of a mobile device delivered (smartphone or tablet) program to improve physical activity and sleep. The 12-week intervention will be delivered using a combination of a mobile app and a message-based support service. The mobile app will operationalise goal-setting, self-mo…	Interventional	Treatment	Randomised controlled trial	The allocation sequence will be held by an independent allocation officer with no direct involvement in the study. Following completion of baseline assessment, a member of the research team will contact the allocation officer to reveal the participant allocation to one of the 2 study arms.	Participants will be randomised into two groups (intervention or control) by a researcher not associated with the study using permuted block randomisation.	Open (masking not used)	Active	Parallel		Efficacy	Power: Based on estimated changes in physical activity and sleep using data from meta-analyses and a pilot study that targeted similar outcomes in a sample with similar characteristics, using similar intervention approaches and assuming an alpha of 0.025 (due to measuring two main outcomes), power of 0.80, a moderate effect size (d = 0.45 for physical activity; d = 0.65 for sleep) and a correlati…					Not Applicable	2017-06-01	2017-06-03	NULL	2017-08-10	160	Active, not recruiting	Approved	A 2-arm randomised waitlist-controlled trial to test the efficacy of a m-health intervention to promote physical activity and sleep health in adults. The two main outcomes (MVPA and sleep quality) will be assessed after 3 months (primary endpoint) and followed up at the 6-month time point. The study will deliver a combined program including an app and message-based support to facilitate goal-sett…	2017-03-09 16:04:41	2017-03-13 14:20:27	12617000376347	Yes			Participants in the waitlist-control arm will not receive an intervention and be asked to not change their usual physical activity and sleep behaviours between baseline and the 6-month time point. They will however, receive full access to an identical program following completion of their 6-month assessment.	Individuals will be excluded from this study, if they 1. self-report having a diagnosed sleep disorder (chronic insomnia, sleep apnoea, sleepwalking, narcolepsy, restless legs syndrome, etc.); 2. are currently consuming hypnotics (sleep inducing medication); 3. are currently employed in night shift work; 4. are currently suffering from jet lag or planning to travel to a destination with a shift i…	Participants will be eligible, if they self-report: 1. being aged 18 to 55 years; 2. living in Australia; 3. having a body weight and height consistent with a Body Mass Index (BMI) of 18.5 to 35; 4. accumulating less than 150 minutes of moderate to vigorous physical activity per week; 5. rating their sleep-quality (over the past month) as fairly bad or very bad; 6. being free of any condition tha…	18	Years	55	Years	Both males and females	Yes					U1111-1186-6588	Individual
371333	Self Care Practices in Elderly with Diabetes: Association with Stress and Cost Analysis	Self care practices in Elderly with Diabetes: Association with Diabetic-related Distress and A review of Cost Analysis		To determine the diabetic self-care and distress level in elderly diabetic patient. Each participant was assessed once. The duration of data collection was started from26/03/2015 until 30/07/2015.	Observational						Uncontrolled				Sample size was determined by Kish Lwanga formula. Sample size calculated was 229.	Natural history	Cross-sectional	Convenience sample	Prospective		NULL	2015-03-26	NULL	2015-07-30	229	Completed	Approved	BACKGROUND AND AIMS: Diabetes is highly prevalent among elderly. Elderly diabetic patients may suffer from many complications from diabetes and other chronic diseases. This may lead to distress and interfere with their self-care. The aim of the study was to assess self-care and level of distress among elderly patients with diabetes MATERIALS AND METHODS: A cross-sectional study involving 248 elde…	2016-08-19 18:30:58	2017-04-06 14:17:54	12617000504314	NULL			No control group.	1. Mentally impaired 2. Illiterate 3. Having life-threatening condition	60 years old and above with Type two Diabetes, diagnosed minimum of three months	60	Years	NULL	No limit	Both males and females	No						University
371335	A combined PET-fMRI study of frontostriatal dysfunction in first episode psychosis	A combined PET-fMRI study of frontostriatal dysfunction in first episode psychosis		1. Baseline All participants will complete a baseline assessment a. Patients will complete the following over 2 visits ideally within one week: i. Clinical assessment (3 hours) ii. PET-MRI imaging (3 hours) The same protocol will be used for healthy controls, though the clinical assessment will be briefer, involving some questionnaires and a structured diagnostic interview a. Healthy control part…	Observational						Active				Patlak graphical analysis will be used to compute 18F-DOPA influx rate constants (Ki values) fMRI data will be processed and analysed. Specifically, six spherical seed regions will be placed in the dorsal and ventral striatum to extract representing time courses of activity fluctuations in each sub-region. These time courses will be entered as covariates along with other signals modeling various …	Natural history	Longitudinal	Case control	Prospective	Phase 4	NULL	2015-12-17	NULL	NULL	100	Recruiting	Approved	Psychosis is a debilitating neuropsychiatric syndrome characterized by delusions, hallucinations, disorganized thinking and cognitive and emotional disturbances. It is a defining characteristic of schizophrenia, and occurs frequently in other major mental illnesses such as depression and bipolar disorder. All current treatments for psychosis modulate levels of the neurotransmitter dopamine (DA), …	2017-01-10 14:13:19	2017-01-16 12:05:18	12617000086369	Yes			Healthy controls with no personal/family history of neurological/psychiatric illness will be age and gender matched to the patient group.	Patient Exclusion criteria: * Primary diagnosis of Borderline Personality Disorder or Post-Traumatic Stress Disorder * Intellectual disability * Colour blindedness * Diagnosis of substance dependence * History of neurological disorder, brain injury, or significant loss of consciousness * MRI/PET contraindications (pregnancy, breastfeeding, metal implants) * Contraindications for Carbidopa and Ent…	Patient Inclusion criteria: *Experiencing a first episode of psychosis (one or more psychotic symptoms on a daily basis for at least one week) and meeting diagnostic criteria for one of the following DSM-IV disorders: schizophreniform psychosis, schizophrenia, schizoaffective disorder, delusional disorder, brief psychosis, major depressive disorder or bipolar disorder with psychotic features, or …	18	Years	25	Years	Both males and females	Yes						University
371342	MOM trial. MOntelukast Myeloma A pilot study to determine whether Montelukast added to standard Chemotherapy improves response in patients who have failed standard Chemotherapy for Multiple Myeloma.	A Pilot study to determine whether Montelukast added to CyBorD (Bortezomib/Cyclophosphamide/Dexamethasone) induces responses in patients not responding to CyBorD chemotherapy.	MoM (MOntelukast in Myeloma)	The intervention will be Montelukast given at a dose of 20mg or 40mg per day orally with Gemfibrozil 600mg twice daily orally. The dose of Montelukast will start at 20mg and increase to 40mg if there is no toxicity at the 7 day review. The increased dose will be given until seven days after all subsequent chemotherapy cycles are administered. The study drugs will be given daily without interrupti…	Interventional	Treatment	Non-randomised trial			Open (masking not used)	Active	Single group	Patients results will be compared to their previous response/results to same chemotherapy regimen. The analysis will be with paired t-test for the values of paraprotein, light chain and percentage bone marrow involvement. Due to the design of the study only a small number of patients will be needed to demonstrate efficacy. If their is no demonstrable improvement in response after analysis of thes…	Safety/efficacy	Paraprotein, serum light chain and will be converted to a percentage of pre treatment level. it will then be analysed using paired t-test with the patients previous results acting as control.					Phase 2 / Phase 3	NULL	2016-09-01	NULL	2017-07-01	6	Active, not recruiting	Not required	This pilot study aims to test whether Montelukast and Gemfibrozil when added to CyBorD chemotherapy (Bortezomib Cyclophosphamide and Dexamethasone 28 day cycle) induces responses in patients not responding to this chemotherapy. Who is it for? You may be eligible to join this study if you are aged 18-80 years with progressive multiple myeloma after at least 8 weeks (two cycles) of treatment with a…	2016-08-30 12:34:47	2017-10-31 10:33:02	12617001516370	NULL		Email confirmation by HNEhealth Ethics that due to the nature of the study in which non toxic off label use of medications was being used that it would be considered a case series. 30/08/2016. A copy of this correspondence will not be attached due to personal comments. This trial may be expanded following the review of data in December 2017.	The patient will act as there own control. The response will be compared to the patients previous historical lack of response to standard CyBorD chemotherapy at the end of two cycles.( This will enable analysis using a paired t test.	Patient showing at least a partial response to last treatment regimen for multiple myeloma. Pregnancy. ECOG status 3 or 4 Patients unable to give informed consent.	Patients with progressive disease after at least 8 weeks of treatment with a standard accepted Multiple Myeloma regimen, who have exhausted all other therapies. Patients will have to have response data for their previous treatment with Velcade/Cyclophosphamide/Dexamethasone. Patients who show less than partial response at 8 weeks of Bortezomib/Cyclophosphamide/Dexamethasone chemotherapy. This is …	18	Years	80	Years	Both males and females	No					u1111-1186-7037	Individual
371343	Probiotics for rupture of the membranes to delay preterm birth (the Pro-PPROM trial)	Probiotics for women with preterm prelabour rupture of membranes (PPROM) to delay preterm birth: a randomised controlled trial	Pro-PPROM	1 sachet (13mg) of probiotic 'Qiara' (Lactobacillus fermentum CECT5716) dissolved in water/juice/milk twice daily for the duration of the pregnancy.	Interventional	Treatment	Randomised controlled trial	The study will be a randomized control trial with double blinding. Medications will be labelled using a unique trial identifier. A computerised central randomisation service will be used.	Centralised randomisation service	Blinded (masking used)	Placebo	Parallel		Safety/efficacy	A sample size of 78 women (i.e. 39 women in each group) is required to demonstrate a 30% increase in the proportion of women with PPROM still pregnant after seven days (from 19.7% of women still pregnant after seven days to 25.6% of women still pregnant after seven days; mean latency 5.2 days, SD 11.9 days), with 80% power and two sided significance level of 0.05%. The sample size was calculated …					Not Applicable	2017-03-01	NULL	2018-12-30	NULL	78	Not yet recruiting	Approved	Preterm birth is a leading cause of death and long-term neurological disability for infants, with PPROM accounting for over one-third of preterm births. Apart from perinatal morbidity, there is also maternal morbidity from PPROM related to infection, such as chorioamnionitis. This trial aims to provide evidence demonstrating that probiotic therapy in women with PPROM prolongs pregnancy duration, …	2016-08-20 17:44:23	2017-01-18 11:23:41	12617000104358	NULL	N/A	N/A	Placebo in the form of maltodextrin (13mg) twice daily	Maternal 1. Active chorioamnionitis 2. Patients in active labour 3. Multiple pregnancy 4. Hypertensive diseases of pregnancy Neonatal 1. Evidence of foetal compromise 2. Known significant structural/chromosomal fetal anomaly 3. Known lethal congenital/structural malformation 4. Intrauterine death	1. Pregnant women 2. Maternal age >18 3. Singleton pregnancy 4. PPROM defined as a history suggestive of spontaneous rupture of membranes followed by a sterile speculum examination demonstrating fluid pooling in the posterior fornix. 5. Gestational age less than 34 weeks 6. Ability to provide consent	18	Years	NULL	No limit	Females	Yes	TRUE	TRUE	TRUE	TRUE	N/A	University
371348	Preventing the Progression from Pre-Diabetes to Type 2 diabetes in New Zealanders Through Weight Loss: The PROGRESS NZ Study	The impact of a very low calorie diet on glucose metabolism, energy expenditure and body composition in individuals with pre-diabetes or early Type 2 diabetes in New Zealand: The PROGRESS NZ Study	The PROGRESS NZ Study	The PROGRESS NZ Study is a prospective cohort study in individuals with pre-diabetes and early Type 2 diabetes, that has been designed to assess the relationship between body composition and glucose metabolism at baseline and in response to a dietary weight loss intervention. All individuals in the study will proceed to a weight loss intervention. Glucose metabolism at baseline and post the weigh…	Interventional	Treatment	Non-randomised trial	N/A - this is a prospective cohort study assessing the impact of a weight loss intervention on markers of glucose metabolism, with interaction by body composition (continuous variable).	N/A	Open (masking not used)	Uncontrolled	Single group	N/A	Efficacy	The primary analysis will be ANCOVA with main effects of randomised treatment, body composition (treated as a continuous variable), and their interaction. Similar analyses will be performed for the continuous secondary outcome variables. The ethnicity analysis will also include a categorical term for ethnicity. A sample size of 20 has 80% power with Type 1 error rate of 5% to detect a baseline in…					Not Applicable	2017-02-13	NULL	NULL	NULL	20	Recruiting	Approved	Approximately 25% of the adult population of NZ have pre-diabetes, and 70% will eventually develop Type 2 diabetes mellitus (T2DM). Pacific, Maori and South Asian New Zealanders have similarly high rates of T2DM (significantly higher than European New Zealanders), yet have very different body composition. The University of Otago, Wellington Campus has identified the need to explore whether there …	2017-01-23 10:03:06	2017-01-27 13:24:17	12617000146392	Yes			No control group	1. Unstable cardiovascular or respiratory disease 2. T2DM for >5 years, or on medication 3. Obstructive sleep apnoea 4. Chronic steroid use 5. Weight loss or gain of greater than or equal to 5kg within the preceding 3 months 6. Participants unable to take part in any component of the protocol	1. Adult men aged 18-65 2. HbA1c 45-55mmol/mol 3. Identification as NZ European; Maori, Pacific or South Asian ethnicity	18	Years	65	Years	Males	No					U1111-1186-7316	University
371354	The impact of pH on fertilisation in human oocytes	The impact of pH on fertilisation in human oocytes retrieved from women receiving ovarian hyperstimulation as part of IVF (in vitro fertilisation) or ICSI (intra-cytoplasmic sperm injection) treatment.	n/a	This is a prospective randomized controlled study. The population to be included as part of this study will be patients already undergoing (having had cycles previously) or about to commence fertility treatment for the first time at Westmead Fertility Centre. This study will focus on the oocytes collected from these women following ovarian hyperstimulation, which is part of a normal treatment cyc…	Interventional	Treatment	Randomised controlled trial	For IVF cases, allocation is not concealed as the eggs will be split evenly between solution A (control) and solution B (treatment). In cases where there is an odd number of eggs the embryologist will randomly decide whether the extra egg goes in solution A or B. For ICSI cases, allocation concealment will be applied when the embryologist has to divide the eggs into either solution A (control) or…	www.random.org will be used to assign eggs to A or B (even numbers Group A and odd numbers Group B).	Blinded (masking used)	Active	Parallel		Efficacy	The primary outcome of fertilisation rate in both treatment groups will be analysed using Fisher’s non-parametric permutation test for paired observations.					Not Applicable	2017-03-06	NULL	2018-12-21	NULL	300	Not yet recruiting	Approved	This study is being undertaken to test the hypothesis that the pH of the media used to hold human eggs during IVF treatment can impact fertilisation rates We propose that pH has a profound effect on the assembly and functioning of a component of the egg called the spindle. We have already demonstrated this in mice. We believe that incorrect spindle function can cause lower than expected fertilisa…	2017-01-25 15:03:49	2017-02-13 11:44:54	12617000230358	NULL	n/a	n/a	The control group will be the eggs from the patient which are placed in solution A, as this is at pH 7.3, and the standard pH of media used in our clinic. The eggs which are placed in solution B will act as the treatment group, with the results being compared to those from solution A.	Patients will be excluded from this study if; 1) There is severe male factor infertility requiring sperm extraction via microdissection/open biopsy (PESA/TESA patients can be included) 2) A prior history of poor fertilisation (less than 50 percent oocytes fertilising normally) 3) Oncology patients 4) Unable to speak English without assistance of an interpreter	Patients will be asked if they would like to participate if they present for fertility treatment at WFC and fulfil the following: 1) Good understanding/ability of English language to enable them to give an informed consent 2) Less than 42 years old at the time of her treatment cycle 3) Equal to or greater than 8 oocytes collected 4) No more than one prior failed fresh cycle at WFC 5) Heterosexual…	18	Years	41	Years	Females	No	FALSE	TRUE	FALSE	FALSE	U1111-1182-9015	Commercial sector/Industry
371369	Subthreshold micropulse yellow (577nm) laser versus half-dose photodynamic therapy for central serous chorioretinopathy : a randomized controlled pilot study	Subthreshold micropulse yellow (577nm) laser versus half-dose photodynamic therapy for central serous chorioretinopathy : a randomized controlled pilot study		Half-dose Photodynamic therapy The Photodynamic therapy (PDT)(intravenous infusion) will be performed using half-dose verteporfin (Visudyne; Novartis). For this, 3 mg/m2 of verteporfin will be infused over 10 minutes, and 15 minutes after beginning the infusion, the laser treatment will be begun. The total light energy delivered to the area of hyperpermeability is 50 J/cm2 over 83 seconds. The ar…	Interventional	Treatment	Randomised controlled trial	Patients will be randomized into the half-dose PDT group or the subthreshold micropulse yellow (577-nm) laser group at a ratio of 1:1. The randomization sequence will be generated using a computerized randomization table kept centrally by a research assistant. All patients and investigators will be masked to the treatment allocation group. Assessors performing the follow-up assessments also will …	The randomization sequence will be generated using a computerized randomization table kept centrally by a research assistant.	Blinded (masking used)	Active	Parallel		Safety/efficacy	Statistical analysis was performed using SPSS software version 20.0 (SPSS, Inc., Chicago, IL). Analysis is performed as intention to treat. Comparisons of categorical variables between the 2 groups are performed using the chi-square test or the Fisher exact test, and continuous variables are compared using a 2-tailed t test or Mann–Whitney U test. A P value of equal/ not more than 0.05 is conside…					Not Applicable	NULL	2016-11-01	NULL	NULL	120	Recruiting	Approved	Purpose This randomized controlled pilot clinical trial aims to compare the efficacy and safety of half-dose photodynamic therapy(PDT) and subthreshold micropulse yellow (577-nm) laser in central serous chorioretinopathy (CSCR). Methods This will be a prospective, double-masked, randomized controlled study. Patients with CSCR attending at Hong Kong Eye Hospital between January 2016 and December 2…	2016-11-22 20:28:36	2017-01-17 12:31:04	12617000096358	NULL	None	None	Subthreshold micropulse yellow laser The focal leaking points and areas of hyperpermeability shown in pretreatment FA and ICGA will be used to guide the subthreshold micropulse laser therapy with 577nm yellow laser (IRIDEX IQ 577 laser, USA) delivered through the PDT laser lens (Volk Optical Inc, Mentor, OH, USA). Micropulse laser with spot size of 200 micro meter, 0.2 s exposure time, 400mW, a d…	(1) Any previous treatment, including PDT and focal thermal laser photocoagulation, for CSCR (2) Iatrogenic CSC caused by corticosteroids (3) FA or ICGA findings of CNV, polyploidal choroidal vasculopathy (PCV) (4) Other maculopathy on clinical examination, FA, indocyanine green angiography (ICGA) (5) Media opacity such as cataract that could interfere with adequate acquisition of OCT, FA and ICG…	(1) CSCR is defined by idiopathic, single, or multiple serous detachments of the neurosensory retina in the macular area associated with RPE changes or RPE leaks on fluorescein angiography (FA) and visual symptoms for less than 3 months(acute CSCR) or more than 3 months (chronic CSCR) (2) Patient with 18 years or older (3) Absence of spontaneous resolution or improvement induced by empirical trea…	18	Years	NULL	No limit	Both males and females	No	TRUE	TRUE	TRUE	TRUE	U1111-1190-2544	Individual
371426	Normal saline instillation and lung recruitment with paediatric endotracheal suction	Feasibility of normal saline instillation and lung recruitment with paediatric endotracheal suction: A pilot, factorial, randomised controlled trial	NARES	Normal saline instillation - 0.1ml per kg Lung recruitment manoeuvre - 2x baseline PEEP setting (max 18) for 2 minutes Endotracheal suction will be performed when clinically indicated and as per standard practice. Patients will be mechanically ventilated using a pressure regulated volume control mode. Group 1 (No NSI and No LR): ETS will be performed by the PICU clinician as clinically indicated …	Interventional	Treatment	Randomised controlled trial	Web based randomisation service	Randomisation will be stratified by diagnosis (pulmonary vs non pulmonary) with randomly varied block sizes within each stratum. An allocation of 1:1:1;1 per treatment combination will be as per a computer generated randomisation schedule.	Open (masking not used)	Active	Factorial	To promote protocol adherence, the experiment time frame for the both interventions will be 48hrs after enrolment into the study. Lung recruitment will be assessed using electrical impedance tomography.	Safety/efficacy	As the pilot trial is not powered to detect statistical significance, statistical analysis will be used for piloting purposes only. Analysis will be intention to treat with patients the unit of measurement. Trial feasibility will be reported descriptively, against predefined criteria. Comparability of groups at baseline will be assessed using clinical parameters. A subgroup analysis of primary lu…					Phase 2	2017-06-26	NULL	2018-07-02	NULL	100	Not yet recruiting	Approved	In the presence of a critical illness a child may require mechanical ventilation to support their breathing. In the intensive care unit this is achieved through the insertion of an endotracheal tube. This tube serves as the child’s airway and is cared for by a nurse. The nurse removes mucous from the tube by performing an endotracheal suction (ETS). Saline is often used with ETS. Saline use is th…	2017-04-20 08:03:54	2017-04-28 10:49:29	12617000609358	Yes			No normal saline instillation No lung recruitment manoeuvre	1. Likely to be ventilated for less than <24hours 2. Cardiac surgery in this admission 3. Air leak syndrome* 4. Ventilated for >48hrs prior to screening 5. Previous study enrolment in this hospital admission 6. Current diagnosis of ventilator associated pneumonia 7. Tracheal reconstruction 8. Cystic fibrosis *Note: In the presence of an air leak syndrome it is at the discretion of the treating ph…	1. 0 (>37weeks gestation) – 16 years of age (15 years + 364 days) 2. Oral or nasal endotracheal tube 3. Conventional mechanical ventilation using volume control mode (PRVC) 4. Likely to be ventilated for >24hours	NULL	No limit	16	Years	Both males and females	No					U1111-1187-1340	University
371435	Telehealth compared to face to face delivered whole body vibration training in children with Cystic Fibrosis (CF).	Musculoskeletal clinical outcomes of Whole Body Vibration Training as an adjunct to physiotherapy in children with Cystic Fibrosis: a comparison of telehealth and face to face therapy delivery.		who: 32 pre-pubertal outpatients with CF over 5 years of age (n=16 intervention, n=16 control). Random allocation of subjects will be to home or face-to-face intervention or to the control group. materials: HYPERVIBE G14 vibration plates will be used in the intervention group (n=16), usual care for controls (n=16). what: intervention- 5 x per week for total 12 week whole body vibration training (…	Interventional	Treatment	Randomised controlled trial	Allocation is not concealed	simple randomisation	Open (masking not used)	Active	Parallel		Efficacy	Pre-post t-test and Correlations (Primary outcome measure (dependent variable) = lean body mass) against secondary measures of bone parameters and respiratory function					Not Applicable	NULL	2017-03-06	2017-07-31	NULL	32	Recruiting	Approved	With increasing life expectancy of individuals with cystic fibrosis (CF), the musculoskeletal sequelae of this chronic disease results in an increased burden of management and demand on healthcare services. Bone mineral density deficits, with fragility fractures (osteoporosis) and, more recently, reduced muscle mass (sarcopenia), are recognised as a long term health concerns. Importantly, muscle …	2017-05-23 12:12:24	2017-06-13 17:22:07	12617000867392	NULL			16 pre-pubertal individuals with CF form the same hospital clinical will be recruited exactly the same as the intervention subjects. This group will be involved in baseline line and 12 week follow-up assessments, but not perform the 12 WBVT intervention or 2 x 4 weekly reviews via teleheath. The control subjects will perform their routine daily physiotherapy and attend usual clinical scheduled ap…	Primary bone disorder; pubertal (greater or equal to Tanner stage 2); non-English speaking; People with a disability or mental impairment	Young individuals registered with the CF respiratory clinic at Lady Cilento Children's Hospital, South Brisbane; confirmed diagnosis of cystic fibrosis; over 6 years of age; Pre-pubertal (Tanner stage 1); ability to attend regular clinical visits at LCCH every 4 weeks over the duration of the 12 week project; must have access to computer for the provision of telehealth. Children of aboriginal and…	6	Years	12	Years	Both males and females	No					U1111-1187-1861	Hospital
371448	A Screening Study in Patients with Untreated Paroxysmal Nocturnal Hemoglobinuria	A Screening Study for the ACH471-100 Treatment Study in Patients with Untreated Paroxysmal Nocturnal Hemoglobinuria		The study is a pre-screening study. Patients will be evaluated over time to evaluate transfusion history, levels of ongoing hemolysis (i.e., LDH and Hgb), and Quality of Life (QoL) assessments to establish a baseline. In addition, patients will be interviewed one time during the study by an independent outcomes researcher to collect their experience of PNH, its impact on everyday lives and the di…	Interventional	Diagnosis	Non-randomised trial				Uncontrolled										2017-01-16	2017-02-16	NULL	2017-02-21	8	Completed	Approved	This is a multiple-center screening study designed to obtain baseline information before a patient enters into the Achillion treatment Study ACH471–100. Patients will be evaluated over time to evaluate transfusion history, levels of ongoing hemolysis (i.e., LDH and Hgb), and Quality of Life (QoL) assessments to establish a baseline. Patients will have an initial visit and procedures to confirm th…	2016-12-13 14:46:39	2017-01-09 10:47:33	12617000023358	NULL			No control group	1. History of a major organ transplant (e.g., heart, lung, kidney, liver) or hematopoietic stem cell/marrow transplant 2. Patients who will have received another investigational agent within 30 days or 5 half-lives of the investigational agent, whichever is greater, before Day 1 of Study ACH471-100. 3. Patients who will have received eculizumab at any dose or interval within the past 75 days befo…	1. Currently untreated PNH with PNH Type III erythrocyte and/or granulocyte clone size greater than or equal to 10% and anemia (hemoglobin <12 g/dL) with adequate reticulocytosis (as determined by the Investigator) 2. LDH greater than or equal to 1.5× upper limit of normal (ULN) 3. Platelets greater than or equal to 50,000/micro L without the need for platelet transfusions 4. Documentation of vac…	18	Years	NULL	No limit	Both males and females	No					U1111-1187-2875	Commercial sector/Industry
371449	The effect of peritubal infiltration with bupivacaine and morphine on postoperative analgesia in patients undergoing percutaneous nephrolithotomy	The effect of peritubal infiltration with bupivacaine and morphine on postoperative analgesia in patients undergoing percutaneous nephrolithotomy		All patients underwent spinoepidural anesthesia. The patients ' demographic data recorded. The patients were divided into two groups. Patients distributde to groups with closed envelope technique. Group P (n=66): Peritubal infiltration group was given 0.25% bupivacaine [Bustesin(R), Vem, Ankara, Turkey] 20 mL + 5 mg morphine (0.5 ml) [Morphine HCl(R), Galen, Istanbul, Turkey] into the renal capsu…	Interventional	Treatment	Randomised controlled trial			Blinded (masking used)	Active	Parallel		Safety/efficacy						Phase 4	NULL	2015-05-25	NULL	2016-05-23	130	Completed	Approved	Objective: We aimed to investigate the effect of peritubal local anesthetic and opioid infiltration on pain scores and analgesic consumption through the patient-controlled analgesia (PCA) device in patients who underwent percutaneous nephrolithotomy combined with spinoepidural anesthesia. Material and Methods: Patients aged between 18 and 65 years and ASA I-III were included in this double-blind,…	2017-02-13 22:15:39	2017-03-24 15:16:39	12617000431325	NULL			Group C (n=64): control group. None of the patients received a peritubal injection. Postoperative pain control was achieved with epidural patient-controlled analgesia (PCA).	-allergic to local anesthetics or morphine, - patients having a contraindication to neuro-axial block, -patients given general anesthesia, - those with a bleeding disorder, -those having alcohol or substance abuse, -patients who underwent surgical	-patients who underwent percutaneous nephrolithotomy - aged between 18 and 65 years, -whose the American Society of Anesthesiologists (ASA) score was I-III, -body mass index was <30 kg/m2, -stone size measured >2 cm, - duration of surgery was <3	18	Years	65	Years	Both males and females	No	TRUE	TRUE	TRUE	TRUE		Individual
371451	The Impact of Pancreatic Exocrine Insufficiency and Pancreatic Enzyme Replacement Therapy on Gastric Emptying, Gut Hormone and Glycaemic Responses to a Meal in Type 2 Diabetes Mellitus	The Impact of Pancreatic Exocrine Insufficiency and Pancreatic Enzyme Replacement Therapy on Gastric Emptying, Gut Hormone and Glycaemic Responses to a Meal in Type 2 Diabetes Mellitus	PERT	This is a double-blind randomised-placebo controlled cross-over study evaluating the effect of pancreatic enzyme replacement therapy (PERT) on postprandial glycaemia, gastric emptying and incretin response in subjects with type 2 diabetes with evidence of exocrine pancreatic insufficiency on faecal elastase testing. We will evaluate the effects of PERT versus placebo on postprandial glycaemia, ga…	Interventional	Treatment	Randomised controlled trial	Sealed opaque envelopes will be used to conceal the allocation.	Patients will undergo simple randomisation to either the intervention group or control group with a 1:1 allocation by a computerised random number generator.	Blinded (masking used)	Placebo	Crossover		Efficacy	We will need to complete studies in 16 patients to provide 90% power to detect a 30% reduction in incremental area under the blood glucose curve at a=0.05; we will recruit 18 subjects to allow for dropouts. Data will be evaluated by analysis of covariance, adjusted for baseline values.					Phase 4	2017-03-31	NULL	2018-06-01	NULL	18	Not yet recruiting	Approved	Control of low blood sugar following a meal is a priority in many patients with T2DM, particularly in those with better overall glycaemic control (HbA1c <~7.5%). The rate of gastric emptying is a pivotal determinant of postprandial glycaemia in type 2 diabetes. Gut peptides released in response to meals; glucagon like peptide-1 (GLP-1) and glucose-dependent insulinotropic polypeptide (GIP), modul…	2017-02-15 12:58:58	2017-03-07 16:58:01	12617000349347	Yes			This is a cross-over trial - each subject will take both placebo and active treatment in a randomised order.	1. Evidence of renal or hepatic disease, known pancreatic disease, previous pancreatic surgery, gastric surgery, or known gastroparesis. Renal disease: creatinine clearance (mL/min) will be calculated using the Cockcroft-Gault equation. Participants will be excluded if creatinine clearance is estimated at < 30 mL/min. Hepatic disease: participants will be excluded if there is documented cirrhosis…	1.Males or females aged 40-80 years 2. Type 2 diabetes mellitus 3. HbA1c >7% 4. Stool sample demonstrating faecal elastase-1 concentration of 100 micro g/g	40	Years	80	Years	Both males and females	No	TRUE	TRUE	TRUE	TRUE	U1111-1187-3213	University
371458	#MindinBody: Impacts of two types of exercise (Bikram yoga versus Adrenaline HIT) on persistent pain in women with a history of trauma.	#MindinBody. An investigation into persistent pain from a psychobiological perspective: Impacts of two types of exercise (Bikram yoga versus Adrenaline HIT) on persistent pain in women with a history of trauma	#MindinBody	Single blinded randomized control trial #MindinBody. An investigation into persistent pain from a psychobiological perspective: A mixed-methods intervention study. The exposure treatment is Bikram Yoga classes. Participants' will be required to attend 3 group classes per week for a period of 8 weeks. Exercise classes are being provided by various Bikram Yoga Studios sites throughout inner Melbour…	Interventional	Treatment	Randomised controlled trial	Allocation involved contacting the holder of the allocation schedule who was "off-site" or at central administration site	Blocked simple randomisation using a randomisation table created by computer software (i.e. computerised sequence generation). The randomisation sequence was generated for 3 blocks of 20	Open (masking not used)	Active	Parallel		Efficacy	Sample Size The primary outcome measure is pain, which will be measured using the Brief Pain Inventory ‘severity’ component. Sample size was calculated to demonstrate a minimally clinical important difference in pain scores of 2.0, assuming a two-sided a=0.05, and using 2.35 as the standard deviation for the mean pain change scores between baseline and post-intervention (8 weeks), calculated from…					Not Applicable	NULL	2016-10-17	NULL	2017-08-21	60	Active, not recruiting	Approved	To investigate a psychobiological model of persistent pain in a mixed methods intervention study for women with persistent pain and a history of trauma, specifically: To investigate the potential of Bikram yoga as a mind-body integrative persistent pain therapy. That is, to quantitatively assess the efficacy of an 8 week intervention (3 classes per week) of instructor lead Bikram yoga classes, as…	2017-10-11 16:03:01	2017-10-26 11:34:44	12617001507370	Yes			The control treatment is Adrenaline HIT group fitness classes: 3 per week for 8 weeks (45 minute classes). Adrenaline High Intensity Training (HIT) is an innovative functional fitness program designed to improve strength and conditioning in a focused, fun and social environment. Distinctly different from other types of group training, Adrenaline HIT™ focuses on functional movements in a small gro…	Suffering pain that could potentially be attributable to specific underlying diseases or conditions; for example, metastatic cancer, spondylolisthesis, fractured bones, or dislocated joints Having practiced in regular yoga, Pilates or group gym classes in the last year BMI >40 A current diagnosis of diabetes, heart disease, hypertension, endocrine disorder, organic brain syndrome or other cogniti…	Female aged 20 to 50 Suffering non-malignant chronic pain, excluding headache for longer than 12 months A self-reported history of traumatic life events Able to provide a physician medical clearance to participate Exercise less than 3 days per week for the past year	20	Years	50	Years	Females	No					U1111-11887-3430	University
371463	Investigating the effectiveness of the Active Team mobile phone application in increasing physical activity	Active Team - a randomized controlled trial evaluating the efficacy of an online social networking intervention to increase physical activity in physically inactive Australian adults.		Active Team is gamified physical activity intervention delivered via mobile phone application (app). The app utilises online social networking platform, Facebook, to connect users to at least two of their existing friends, who form a team. During the 100 day intervention, participants are provided with a pedometer and the Active Team app. They are encouraged to wear the pedometer for all waking h…	Interventional	Treatment	Randomised controlled trial	Participants are allocated to conditions based on an allocation schedule that is held by an independent allocation officer (an administrative staff member), who has no direct involvement with the study. Following the enrollment of a team of participants into the study, the researchers will contact the allocation officer who will randomly allocate those participants into one of the three condition…	Block randomization will be used. The allocation officer will generate randomly sequenced blocks (of random length), using a random number generator website (random.org).	Blinded (masking used)	Active	Parallel	N/A	Efficacy	Statistical analysis that was used to determine minimum sample size: The G power statistical program was used to calculate minimum sample size to detect a significant difference (alpha=0.01, beta=0.2) with a small to moderate effect size if one exists. This analysis indicated that a minimum sample size of 440 is required. Statistical analysis that will be used to analyse results: All statistical …					Not Applicable	NULL	2016-12-09	2017-09-01	NULL	440	Recruiting	Approved	Physical inactivity is a leading cause of disease and premature death worldwide. To address this, a growing area of interest is web-based physical activity interventions, which have the potential to reach large numbers of users at relatively low costs, and to effectively change behaviour. At the forefront are interventions capitalising on online social networks and gamification. The current study…	2016-12-22 12:49:46	2017-01-23 10:00:25	12617000113358	NULL	http://www.unisa.edu.au/Research/Sansom-Institute-for-Health-Research/Laboratories-and-Facilities/Clinical-Trial-Facility/Volunteers/Active-Team/		Active control condition: Participants allocated to this condition utilise a basic version of the Active Team mobile phone application. As in the intervention condition, participants are provided with a pedometer to measure their step counts which they are encouraged to record in the app’s calendar function. Unlike in the intervention condition, however, the basic app does not contain any social …	1. Affected by a medical condition or disability that precludes them from performing walking-based physical activity	Eligible participants: 1. Are aged between 18 - 65 years old 2. Reside in Australia 3. Own a smartphone 4. Use Facebook at least once per week 5. Are English-language proficient 6. Currently perform less than 150 minutes of physical activity per week 7. Are able to recruit at least two Facebook friends to also participate in the study (forming the participants 'team')	18	Years	65	Years	Both males and females	Yes	TRUE	FALSE	FALSE	FALSE		University
371470	Efficacy of the Eating4Two smartphone application for the prevention of excessive gestational weight gain.	Efficacy of the Eating4Two smartphone application for the prevention of excessive gestational weight gain: a randomised controlled trial.		The intervention group will receive usual care and will also be provided access to the Eating4Two smartphone application at no cost. Women in the intervention group will enter their weight into the App on a weekly basis and be weighed by maternity caregivers at approximately 38 weeks gestation and the commencement of labour (or prior to elective caesarean section). The Eating4Two App provides wom…	Interventional	Prevention	Randomised controlled trial	A remote randomisation service will be used.	Randomisation will proceed via stratified (by BMI) block allocation, by compouter sorftware.	Blinded (masking used)	Active	Parallel		Efficacy	Sample Size: This trial is designed to detect a clinically significant decrease in the proportion of women who have excessive GWG (according to current IOM recommendations) from 38% to 30%. A recent prospective study in Australia with 664 participants (of all BMI categories) found that 38% of the cohort experienced excessive GWG according to IOM recommendations (de Jersey, Nicholson, Callaway & D…					Not Applicable	NULL	2016-12-22	2018-12-31	NULL	1330	Recruiting	Approved	Obesity is one of the most significant health issues of our time. Regardless of pre-pregnancy BMI, the amount of weight gained during pregnancy [gestational weight gain (GWG)] has the potential to impact the health and wellbeing of the childbearing woman and her baby in the short, medium and long term. Women who gain excessive weight in pregnancy are more likely to retain weight in the short, med…	2016-09-08 11:14:28	2017-02-01 11:17:58	12617000169347	NULL			The control group will receive usual antenatal maternity care with the addition of a written nutrition and weight gain booklet: “Good nutrition in pregnancy”, published by the ACT Government (modified with local contacts for other sites). Usual care for women includes attendance at antenatal appointments in accordance with the following schedule; 12-14 weeks (booking visit), 16, 20, 26, 30, 33, 3…	(1) planning to give birth in a non-participating hospital (2) multiple pregnancy (3) insulin or diet controlled diabetes prior to pregnancy (4) limitations to using a smartphone device (5) healthcare provider considers use of the App or GWG in accordance with IOM recommendations detrimental to the potential participant.	(1) at least 18 years of age (2) ability to provide informed consent (3) fluent in written and oral English language (4) less than 15 weeks gestation (5) personal ownership of a smartphone device (6) access to weighing scales (7) a valid email address and access to Internet.	18	Years	NULL	No limit	Females	Yes	FALSE	FALSE	TRUE	TRUE	U1111-1187-4314	University
371484	Treatment optimisation trial in the first-line treatment of advanced stage Hodgkin lymphoma; comparison of 6 cycles of escalated BEACOPP with 6 cycles of BrECADD.	Treatment optimisation trial in the first-line treatment of advanced stage Hodgkin lymphoma; comparison of 6 cycles of escalated BEACOPP with 6 cycles of BrECADD.	GHSG HD21	This is an international, prospective, randomised and open-label phase III trial. The aim of this trial is to prove that the new chemotherapy regimen, BrECADD, is non-inferior to BEACOPP as first line treatment in advanced stage classical Hodgkin lymphoma. Patients will be randomised in a 1:1 ratio to either arm1 or arm2. Arm1 (standard group): Patients will receive 6 cycles of the escalated BEAC…	Interventional	Treatment	Randomised controlled trial			Open (masking not used)	Active	Parallel		Efficacy						Phase 3	2017-03-01	NULL	2020-10-01	NULL	1500	Not yet recruiting	Not yet submitted	The aim of this study is to examine whether new chemotherapy regimen, BrECADD is non-inferior to BEACOPP as first line treatment in advanced stage classical Hodgkin lymphoma. Who is it for? You may be eligible to join this study if you are aged 18 years or above and have first histologically proven classical Hodgkin lymphoma at stage IIB with large mediastinal mass and/or extranodal lesions, stag…	2016-12-06 10:13:04	2017-01-16 12:07:31	12617000087358	NULL	www.allg.org.au		Arm1 (standard group): Patients will receive 6 cycles of the escalated BEACOPP regimen as follows- Cyclophosphamide (1250 mg/m^2, IV over 60 minute infusion, day 1); Adriamycin (35 mg/m^2, IV over 30 minute infusion, day 1); Etoposide (200 mg/m^2 per day, IV over 60 minute infusion, day 1 to day 3); Procarbazine (100 mg/m^2 per day, oral capsule, day 1 to day 7); Prednisone (40 mg/m^2 per day, or…	- Composite lymphoma or nodular lymphocyte predominant Hodgkin lymphoma; - Previous malignancy (exceptions: basalioma, carcinoma in situ of the cervic uteri, completely resected melanoma TNMpT1); - Prior chemotherapy or radiotherapy; - Concurrent disea	- Histologically proven classical Hodgkin lymphoma; - First diagnosis, no previous treatment, 18 to 60 years of age; - Stage IIB with large mediastinal mass and/or extranodal lesions, stage III or IV.	18	Years	60	Years	Both males and females	No						University
371489	Assessing the influence of chewing gum on the gastric volume in patients fasting for surgery	Assessing the influence of chewing gum on the gastric volume in patients fasting for surgery		The intervention for assessment is pre-operative use of chewing gum outside of the usually applied fasting guidelines limits. Fasting otherwise will be six hours for food and two hours for clear fluids. Participants in the intervention group will be provided with Sugar-free mint flavoured chewing gum (posted out in a participant information pack) and given both verbal and written instructions on …	Interventional	Prevention	Randomised controlled trial	Sealed opaque envelope	Simple randomisation using a randomisation table created by computer software (i.e. computerised sequence generation)	Blinded (masking used)	Active	Parallel		Safety	The primary outcome measure (proportion of cases with stomach aspiration volumes greater than 50ml) would be estimated and compared using Poisson regression. Unadjusted and adjusted estimates would be made, with adjustment for potentially confounding variables: those variables would be selected from the measured demographic variables using backward stepwise regression. Secondary outcome measures …					Not Applicable	2017-02-01	NULL	2017-07-01	NULL	204	Not yet recruiting	Approved	The need for a period of fasting (not eating or drinking) before having a general anaesthetic is well known and accepted by the community. This measure is necessary to prevent patients from regurgitating and inhaling stomach contents, a phenomenon known as pulmonary aspiration. Many people find fasting an unpleasant experience with hunger, thirst and dry mouth common complaints. Some individuals …	2016-10-13 15:19:02	2017-01-09 13:47:28	12617000032358	Yes			The control group will be asked to adhere to the usually applied fasting guidelines limits (six hours for food and two hours for clear fluids). Participants in the control group will be specifically instructed not to consume chewing gum.	i. Age less than 18 years ii. Patient declines to be recruited as a participant in the trial iii. Patient has a past history of upper gastrointestinal surgery including but not limited to : total or partial gastrectomy, operations involving gastroenterostomy (eg Whipples procedure), gastric lap band, laparoscopic sleeve gastrectomy, Nissen fundoplication, gastric pyeloplasty iv. Past history of a…	Adult patients aged greater than 18 years, who after being booked for an elective gastroscopy by their treating gastroenterologist at the specialist’s rooms, will be asked to take part in the trial.	18	Years	NULL	No limit	Both males and females	No	FALSE	FALSE	TRUE	TRUE	U1111-1187-5578	Individual
371495	Effectiveness of motor control exercise combined with manual therapy in patients with low back pain classified in directional patterns of instability	Effectiveness of motor control exercise combined with manual therapy in patients with low back pain classified in directional patterns of instability		There are 5 subgroups (directional patterns of instability), within motor control impairment group, These are: flexion, flexion/lateral shifting, active extension, pasive extension and multidirectional patterns. We will focus only in flexor pattern. First, Directional pattern will be evaluated with 4 specific functional motor control tests to both groups for flexion pattern, Only flexion patterns…	Interventional	Treatment	Randomised controlled trial	Computer allocation		Blinded (masking used)	Active	Parallel		Efficacy							2017-05-09	NULL	NULL	NULL	80	Not yet recruiting	Approved	Specific treatment is based in classification of patients depending of their painful or unsuccessful movements of their lumbar spine. This movements are recognised by therapist and clasiffied in 4 directional patterns (flexion, extension, lateral, and multidirectional) and according to these, therapist choices an specifics exercises for retrain these movements and enhanced the lumbar muscle. Norm…	2017-01-12 22:53:20	2017-04-10 14:40:04	12617000523303	NULL			Control group will receive the regular hospital rehabilitation treatment;. general strengthening exercise and stretching of lumbar spine 5 sessions/week during 2 weeks at hospital, then patients will go on exercises at home 5 sessions/ week during one month more.	Another patterns of lumbar instability (for example: active and passive extension), diseases like cancer, infections, inflamatory diseases, fractures,psychiatric diseases,MODIC changes, neurologic diseases, or pregancy.	Subjects with low back pain, 3 month with pain ,lumbar instability flexion pattern, mechanic pain	18	Years	65	Years	Both males and females	No	TRUE	FALSE	FALSE	TRUE		Individual
371512	Wellbeing Intervention for Chronic Kidney Disease (WICKD): A Trial of the Aboriginal and Islander Mental Health Initiative (AIMhi) Stay Strong App.	Wellbeing Intervention for Chronic Kidney Disease (WICKD): A Trial of the Aboriginal and Islander Mental Health Initiative (AIMhi) Stay Strong App.	WICKD	Arm 1-Early Treatment with MCP using the AIMhi Stay Strong App Participants who are randomised to the intervention complete a Motivational Care Plan (MCP) interview using the AIMhi Stay Strong App (on a tablet device) at baseline, with one further session using the App within two to four weeks. Session 1 explores family, current strengths and worries. Participants are encouraged to set 1-2 goals …	Interventional	Treatment	Randomised controlled trial	Sealed opaque envelopes.	A study statistician not directly involved in the analysis of study results will prepare the study randomisation code in a statistical database using random permutations that vary in size to prevent guessing, and stratified by site (Alice Springs, Darwin), K10 distress score (low/mild or moderate/severe) and access to dialysis on their home community (Yes or No/Don’t know)		Active										2017-02-17	NULL	2018-12-31	NULL	150	Not yet recruiting	Approved	Aboriginal and Torres Strait Islander people with chronic kidney disease (CKD) may suffer distress and poor mental health from living with a chronic illness, travelling away from family and country to receive treatment, poor access to housing and accommodation and big changes to their lifestyle. The WICKD Study is a randomised controlled trial to test the effectiveness of a culturally-adapted, el…	2017-02-02 17:03:13	2017-02-17 11:16:15	12617000249358	Yes			Arm 2 - Contact Control/Late Treatment - (CC/LT) Participants who are randomised to CC/LT receive 20 minutes of contact with the researcher using a culturally appropriate generic health App (i.e. The Hep B Story) at baseline with a further session using the app after three to four weeks. Session 1 of CC goes through the structured Hep B App. Discussion specifically avoids review of family, streng…	Those with a legal guardian in place for health-related decisions. Those unable or unwilling to give informed consent. Current cognitive impairment. Visual impairment	Aboriginal or Torres Strait Islander. Receiving haemodialyis treatment for minimum 6 months. Able and willing to give informed consent.	18	Years	NULL	No limit	Both males and females	No					U1111-1187-7047	Other
371527	A Phase II trial of durvalumab (Medi 4736) in advanced endometrial cancer	A Phase II trial of durvalumab (Medi 4736) in advanced endometrial cancer A multi-centre Phase II trial to determine the activity and safety of durvalumab in advanced endometrial cancer	PHAEDRA	Participants meeting the inclusion criteria of either MMR-proficient or MMR-deficient will be registered and administered 1500 mg durvalumab intravenously every 28 days until disease progression or prohibitive toxicity.	Interventional	Treatment	Non-randomised trial			Open (masking not used)	Uncontrolled	Single group	This is an open-label, uncontrolled, multi-centre, Phase II trial in two cohorts	Efficacy	The total sample size for this study is 70 participants. In either of the cohorts, an objective tumour response rate of 5% or lower would be of little interest whereas an objective tumour response rate of 20% or more would be considered worthy of further research. Using a Simon's 2-stage minimax design with 90% power and 10% significance level requires 32 evaluable participants in each cohort. An…					Phase 2	2017-02-01	2017-02-15	NULL	NULL	70	Recruiting	Approved	The primary purpose of this trial is to evaluate the safety and efficacy of durvalumab for the treatment of advanced endometrial cancer. Who is it for? You may be eligible to enroll in this trial if you are aged 18 or over and have been diagnosed with advanced endometrial carcinoma which is suitable for chemotherapy. Study details All participants enrolled in this trial will receive an intravenou…	2016-12-06 10:08:21	2017-01-19 13:32:16	12617000106336	NULL			There is no control group and the two cohorts will not be compared	Suspected brain or leptomeningeal metastases, untreated brain metastases or current clinical or radiological progression of known brain metastases, or requirement for steroid therapy for brain metastases. Patients with treated brain metastases are eligible if they have been stable and off steroids for 3 weeks or longer. Prior chemotherapy, targeted small molecule therapy, or radiation therapy wit…	Patients with advanced endometrial carcinoma suitable for chemotherapy Adults, aged 18 years and older, with histologically or cytologically confirmed adenocarcinoma of endometrial origin Advanced or recurrent disease that is not amenable to local therapy with curative intent such as surgical resection and/or radiotherapy Assessment result for DNA mismatch repair (MMR) protein expression in tumou…	18	Years	NULL	No limit	Females	No					U1111-1186-8932	University
371538	Can metformin be safely used in patients with heart failure?	The safety and pharmacokinetics of metformin in heart failure		Metformin hydrochloride (oral tablet immediate release formulation). This study is both observational and interventional. The observational segment (Study A and Study B) will provide a platform for the safe intervention in Study C. Study A and Study B: Firstly, Study A, a cross-sectional survey will be conducted of patients with T2DM and heart failure, already on metformin. If the patient consent…	Interventional	Treatment	Non-randomised trial			Open (masking not used)	Uncontrolled	Single group		Safety						Phase 4	NULL	2017-07-26	NULL	NULL	50	Recruiting	Approved	Type 2 diabetes increases the risk of heart failure by 50%. The risk of increased cardiac events in patients who are have diabetes and heart failure are high. Metformin has been shown to reduce all cause mortality in cardiovascular patients, especially reducing the risk of event such as myocardial infarction. To address this urgent health problem, we aim to investigate the safety of low dose metf…	2017-09-08 14:11:38	2017-10-09 11:00:46	12617001418369	NULL	N/A		No control group	Patients who are currently on metformin Patients who have type II diabetes mellitus (Study B & C Only) Women lactating, pregnant or of childbearing potential who are not willing to avoid becoming pregnant during the study. Patients with a history of a psychological illness or condition such as to interfere with the patient's ability to understand the requirements of the study. Patients with a his…	Study B & C - Patients with heart failure (NYHA Grade II-III, Preserved or Reduced Ejection Fraction) Patients not currently taking metformin Study A - Patients with heart failure (NYHA Grade II-III, Preserved or Reduced Ejection Fraction) Patients currently taking metformin	18	Years	NULL	No limit	Both males and females	No						Hospital
371541	Repercussion of the maseters neuromuscular technique in a bilateral. Baropodometric and Stabilometric study.	Repercussion of the maseters neuromuscular technique (TNM) in a bilateral way in patients suffering from chronic mechanical neck pain, and positive neck flexion test. Baropodometric and Stabilometric study.	RTNMB	MATERIALS: An electronic Baropodometer with data collection on PC is available to carry out the measurements. A Baropodometric platform Podoprint of the mark NAMROL, validated by the firm Medicapteurs France SAS in accordance with the annex VI paragraph 3 of the norm 93/42/CEE. The collection data program is the S-plate 2.3 of the same company. A digital caliber model C109540 of the mark Medid, C…	Interventional	Treatment	Randomised controlled trial	The way will be through the randomized.org software. central randomisation by computer	The way will be through the randomized.org software.	Blinded (masking used)	Placebo	Parallel		Efficacy						Not Applicable	2017-03-01	NULL	NULL	NULL	60	Not yet recruiting	Submitted, not yet approved	The posture analysis is a key element in the ostheopathic evaluation of the patient. The posture is determined by the somatosensory ,visual and vestibular levels. The temporomandibular joint and the dental captors, through the trigeminal eferences and afferents, cause significant effects on the posture. Ganggloff et al. mention the trigeminal system influence on the visual and postural control. A…	2016-11-12 07:47:31	2017-01-27 14:39:30	12617000153314	NULL			GROUPS: Depending on the sample size obtained, it will be divided through the randomized.org software into two equal groups with a minimum of 30 people in each. TREATMENT: The experimental group will be treated with the neuromuscular maseters technique in a bilateral way in supine as described by Francois Ricard. The control group will be treated with the same contacts, but without carrying out a…	People under 18 years and over 55 years. People with partial or total dental prosthesis. People with a pathology of the degenerative, inflammatory ,biomechanical, infectious and metabolic type affecting the ATM. People with column fixing through surgical-orthopedic material. People with mandibular ATM hyperplasia. People suffering from traumatic ossifying myositis. People suffering from hyperthro…	Patients diagnosed with chronic mechanical neck pain Rotation test in positive cervical flexion Patients with an age between 18 and 55 years old. Voluntary Acceptance. Not complying with any of the exclusion criteria. Signature of informed consent. Limitation on opening of mouth less than 4 cm.	18	Years	55	Years	Both males and females	No	TRUE	FALSE	TRUE	TRUE	U1111-1186-9072	Individual
371548	Can sleep and cognition in healthy adult males be improved using an acoustic device?	The efficacy of acoustic tones in slow wave sleep enhancement and cognitive function in healthy adult males		On both conditions, participants are required to come into the Monash Sleep Laboratory for two nights. During their entire eight-hour sleep period, they are required to wear the deltaboost device. This is a device which measures EEG using a standard dry electrode. It is fitted by a trained PhD student or staff member, which typically involves cleaning the electrode site as per standard laboratory…	Interventional	Treatment	Randomised controlled trial			Blinded (masking used)	Placebo										NULL	2015-10-07	NULL	NULL	24	Recruiting	Approved	The deepest and most recuperative part of sleep, SWS, begins to decline from mid-adulthood. These reductions include both duration and the depth of SWS. This impairment may be linked to changes in cognitive performance. Therefore, we hypothesize that enhancing SWS via acoustic stimuli leads to improvements in cognitive performance.	2016-10-05 11:32:16	2017-03-17 15:44:19	12617000399392	NULL			During the control night, no tones are administered.	Does not have an average sleep duration between 5-6 hours or 7-9 hours Has more than 2 naps per week Scores more than 5 on the Pittsburgh Sleep Quality Index Scores more than 10 on the Epworth Sleepiness Scale: Regular shift workers and/or those who have traveled across time zones within the last 3 months History of / current psychopathology (as determined by the Structured Clinical Interview for…	Healthy males Between 35 and 50 years of age Sleep efficiency of 80% or higher Habitual bedtime between 10pm and 1am, Fluent in English	35	Years	50	Years	Males	Yes	TRUE	TRUE	TRUE	FALSE	U1111-1188-0751	Individual
371568	Pilot trial evaluating the efficacy of different antibiotic treatments for the treatment of prosthetic joint infection in adults who have undergone joint replacement surgery.	Pilot trial evaluating the efficacy of different antibiotic treatments for the treatment of prosthetic joint infection in adults who have undergone joint replacement surgery.	PIANOFORTE	At least 14 days of intravenous antibiotics (chosen by the clinician but must be active against the infecting organisms), times from the date of the first adequate debridement. In addition, patients will receive a backbone of oral antibiotics starting 7-14 days after the first adequate debridement and continuing until 12 weeks after the first adequate debridement. For those with one or more Gram …	Interventional	Treatment	Randomised controlled trial	central randomisation by phone/fax/computer	Simple randomisation using a randomisation table created by computer software (i.e. computerised sequence generation		Active	Parallel	We propose a pilot, 5-centre, investigator-initiated, open label, parallel group randomised controlled trial.	Efficacy	This is a pilot study and hence the sample size is largely determined by feasibility. Based on the PIANO study, we expect to randomise 46 patients per year, and approximately 60 in 18 months. This number will allow us to refine our study design and will provide 90% power to detect a 2 point difference in mean ordinal ranking (1 to 7) between the 2 groups.					Phase 4	2017-02-01	NULL	2018-10-31	NULL	60	Not yet recruiting	Approved	Prosthetic joint infection is a common and expensive problem. Over 100,000 elective joint replacements are performed in Australia each year and this number is growing. Approximately 2% of these will become infected. Prosthetic Joint Infections are a devastating complication of joint replacement, as they are difficult to cure, and treatment generally involves multiple operations and prolonged cour…	2016-12-13 14:55:57	2017-01-24 12:24:42	12617000127303	NULL	None	None	At least 42 days of intravenous antibiotics (chosen by the clinician but must be active against the infecting organisms), times from the date of the first adequate debridement. In addition, patients will receive a backbone of oral antibiotics starting 7-14 days after the first adequate debridement and continuing until 12 weeks after the first adequate debridement. For those with one or more Gram …	1) Additional diagnosis requiring >2 weeks of IV antibiotics in the opinion of the site PI (e.g. Staphylococcus aureus bacteraemia). 2) Patient not treated with curative intent. 3) Patient unlikely to survive for > 12 months (in the opinion of the site PI). 4) Gram positive rifampicin resistant causative organism. 5) Gram negative ciprofloxacin resistant causative organism. 6) At least one causat…	1) Aged >=18 years 2) Prosthetic joint infection of the hip or knee (according to IDSA diagnostic criteria) 3) Acute infection (either a. Diagnosis <4 weeks from date of implantation of prosthesis OR b. Suspected acute haematogenous infection with <3 weeks from symptom onset to diagnosis) 4) Meet IDSA criteria for DAIR (stable implant, no sinus, absence of septic shock). 5) One or more identified…	18	Years	NULL	No limit	Both males and females	No						Hospital
371580	Omega-3 fish oil for the prevention of Gestational Diabetes	Omega-3 fish oil for the prevention of gestational diabetes: a double-blind, randomized controlled proof of concept study		2 x 1g fish oil capsules each day (each capsule containing 60mg eicosapentaenoic acid and 430mg docohexaenoic acid) from ~ 14 weeks gestation until 34 weeks gestation. Adherence to trial protocol will be assessed using a capsule log, return capsule count, and erythrocyte fatty acid composition.	Interventional	Prevention	Randomised controlled trial	Participants will be allocated to group A or group B. Group allocation will be conducted by someone not associated with this study, and the group allocation will be sealed in 2 x opaque envelopes until data analysis has been completed. The sealed envelope will kept by the person responsible for blinding and one copy with the Chief Investigator, should the need for unblinding arise.	Randomization sequence will be a computer-generated random sequence	Blinded (masking used)	Placebo	Parallel		Efficacy	Sample size: This pilot study has been powered to determine whether DHA supplementation has a measurable effect on measures of insulin resistance in pregnancy. Therefore the alpha has been set at 0.1, and power at 80%. A significance level of 10% was chosen to reflect a greater priority of reducing type 2 errors over type 1 errors as this is a proof of concept study. Previous studies have shown t…					Not Applicable	2017-03-01	NULL	NULL	NULL	74	Not yet recruiting	Approved	Gestational diabetes (GD) is a form of diabetes which occurs during pregnancy, and generally resolves after delivery. It is diagnosed as high blood glucose during pregnancy, and affects around 5–10% of all pregnancies in Australia. Recent changes to diagnostic criteria along with an increasingly obese population and older age at which women have their first child, mean the prevalence of GD is rap…	2017-01-30 17:00:49	2017-02-02 13:24:53	12617000177358	Yes			1 x 1g corn oil capsules/day from ~ 14 weeks gestation until 34 weeks gestation.	BMI greater than 45kg/m2 Any incidence of ongoing bleeding beyond 8 weeks gestation in the current pregnancy Is on anti-coagulant therapy or known to have clotting disorders Known to be pregnant with multiples Lactating Established diabetes prior to pregnancy or currently taking anti-diabetic medications Being diagnosed with gestational diabetes in this pregnancy prior to enrolment in the study K…	<14 weeks pregnant Aged 18-40 Any one of the following: a) PAPP-A between 0.3 and 0,6 MoM in their Nuchal Translucency Scan b) previous history of gestational diabetes c) at risk of developing gestational diabetes according to Health pathway criteria	18	Years	40	Years	Females	Yes	TRUE	TRUE	TRUE	TRUE	U1111-1192-1425	University
371605	The relationship between hospital outcomes and increased sugar levels due to illness (stress hyperglycaemia) using a new marker called the Stress Hyperglycaemia Ratio	Stress hyperglycaemia and hospital outcomes in acutely hospitalised patients as determined by the Stress Hyperglycaemia Ratio		The association of stress hyperglycaemia with adverse outcomes associated with hospitalisations will be determined using admission glucose level, and the relative change in glucose at admission as determined by the Stress Hyperglycaemia Ratio. SHR is defined by glucose value closest to the time of admission divided by the estimated average glycaemia ( as calculated from the HbA1c using the formul…	Observational						Historical				Statistical power: Our previous work demonstrated a superior association between the Stress Hyperglycaemia Ratio and absolute glucose levels with a sample size of 2290 patients. The current database is expected to yield 7000 patients and will be should be well-powered to reproduce this association if it is present. Variables of interest (glucose, SHR, age, haemoglobin, gender, renal function, eth…	Natural history	Longitudinal	Convenience sample	Retrospective		2017-09-07	NULL	2017-11-07	NULL	5000	Not yet recruiting	Approved	Hyperglycaemia in hospitalised patients is independently associated with increased morbidity and mortality in a wide range of patient groups, including post-operative outcomes. The association between hyperglycaemia and poor outcomes is strong in patients without diabetes, but a weaker predictor in patients with diabetes. This discrepancy is in part driven by the difficulty in distinguishing genu…	2017-08-31 12:35:54	2017-09-07 16:40:47	12617001295336	NULL			The association of outcomes with glucose levels will act as the conventional control group. The patient cohort will be selected from patients admitted to hospital over the period 21/1/2013 to 25/7/2017 identified using hospital casemix (ICD10) databases.	<18 years age, admissions for psychiatric illness, obstetrics, gynaecology, specific management of blood glucose eg diabetic ketoacidosis, overdose, poisoning, dialysis, non-acute admissions for respite, chemotherapy, patients requiring routine post-op care in ICU.	Inpatient admission	18	Years	NULL	No limit	Both males and females	No						Hospital
371606	The role of flumazenil infusion in the treatment of alcohol withdrawal	The role of flumazenil infusion in the treatment of alcohol withdrawal		A double-blind placebo-controlled randomised clinical trial of a 96-hour continuous subcutaneous infusion of flumazenil 16 mg (approx. 167mcg/hr) for the treatment of alcohol withdrawal syndrome. Arm 1: 96-hour continuous subcutaneous infusion of flumazenil 16 mg (approx. 167mcg/hr) plus oral diazepam 10-20 mg hourly as required. The requirement for diazepam will be determined by patient carers u…	Interventional	Treatment	Randomised controlled trial	Allocation will be concealed by using identical packaging for placebo and active treatments which are pre-labelled by an appointed person who does not have any other involvement in the trial or any contact with clinic patients.	Simple blocked randomisation with randomly selected block sizes was used. The randomisation sequence was created using an online randomisation service,	Blinded (masking used)	Active	Parallel		Safety/efficacy	Sample size was determined by power calculations which were based on CIWA-Ar scores previously reported by studies of alcohol withdrawal treatment using diazepam and flumazenil. Data from the study will be analysed using SPSS. 1-way between-subjects ANOVA with Tukey post-hoc analysis will be used to compare benzodiazepine/placebo consumption, CIWA-Ar scores, alcohol craving, sleep quality and anx…					Phase 2 / Phase 3	NULL	2016-02-24	2017-04-26	NULL	45	Recruiting	Approved	Alcohol detoxification is associated with a myriad of withdrawal symptoms ranging from headaches and nausea to anxiety and potential seizures. Typically relief for these withdrawal symptoms involves treatment with benzodiazepines, which come with their own set of associated risks. Benzodiazepines have a high potential for dependence as well as cognitive and psychomotor impairment. Flumazenil, con…	2017-01-06 13:07:01	2017-01-10 11:16:35	12617000039381	NULL			Arm 2: 96-hour continuous subcutaneous infusion of flumazenil 16 mg (approx. 167mcg/hr) with oral placebo capsules as required Arm 3: 96-hour continuous subcutaneous placebo infusion with oral diazepam 10-20 mg hourly as required The requirement for diazepam will be determined by patient carers using the CIWA-Ar scale as follows; no diazepam to be given for a score less than or equal to 7, diazep…	Patients will be excluded if they suffer epilepsy or have a history of seizures or fitting, are pregnant or are breastfeeding, are co-dependent on benzodiazepines, are under 18 years of age or are unable or unwilling to provide informed consent.	Participants will be patients of Fresh Start Recovery Programme who are receiving naltrexone implant treatment for problematic alcohol use. To be included in the study, patients must score 22 or higher on the Alcohol Dependence Scale (Skinner & Allen, 1982) and have the desire to cease alcohol consumption.	18	Years	NULL	No limit	Both males and females	No	TRUE	TRUE	TRUE	TRUE	U1111-1188-3703	Commercial sector/Industry
371609	Enhancing quality of life for people with upper gastrointestinal cancer through early and intensive nutrition care delivered by telephone or mobile electronic messages.	Effect of early and intensive nutrition care, delivered via telephone or electronic mobile application, on quality of life in people with upper gastrointestinal cancer: a randomised controlled trial.	TEND (Telephone or electronic nutrition care delivery) study	BRIEF NAME THAT DESCRIBES THE INTERVENTION INTERVENTION GROUP 1 - Early and frequent nutrition support via telephone WHY To deliver appropriate nutritional support and advice as soon as practicable following diagnosis. WHAT Participants randomised to the telephone intervention group will need regular access to a telephone. Nutrition advice and support will be provided over the phone and tailored …	Interventional	Educational / counselling / training	Randomised controlled trial	Consecutively numbered sealed opaque envelopes will be held by one person who is not involved in data collection. The blinded recruiter/ baseline data collector will contact the project manager after baseline measures are completed. the project manager will reveal the allocation to the research dietitian.	Permuted block randomization. Stratification (2 groups) will be based on Malnutrition Screening Tool (MST) score of <3 or =/>3.	Blinded (masking used)	Active	Parallel		Efficacy	Primary outcome: EQ-5D-5L utility score We will calculate the number of Quality Adjusted Life Years (QALY) lived over the follow up period using an area under the curve (AUC) approach for each participant. The number of QALY lived will be compared between groups using linear regression analyses with adjustment for baseline level of utility. Adjustment will be made statisticaly for cancer location…					Not Applicable	2017-02-01	2017-04-07	NULL	NULL	111	Recruiting	Approved	The aim of this study is to examine whether very early dietetic intervention for people with newly diagnosed upper gastrointestinal cancer will enhance quality adjusted life years lived compared with usual dietetic care. Who is it for? You may be eligible to join this study if you are aged 18 years or above and have primary new diagnosis of oesophageal or stomach or pancreatic cancer. Study detai…	2016-12-24 06:15:14	2017-01-27 14:33:49	12617000152325	Yes			Control group participants will receive usual care. This is generally a referral-based system for access to dietetic services. Upon referral to a dietitian, a range of strategies to assess and provide the participant with nutritional care will be employed. This usually occccurs when a patient is admitted to hospital and the referral is clinically indicated. Communication with the dietitan is gene…	1. Insufficient knowledge of English language to be able to consent 2 Unable to provide informed consent	1. Primary new diagnosis of oesophageal or stomach or pancreatic cancer 2. Not receiving end of life care	18	Years	NULL	No limit	Both males and females	No	FALSE	FALSE	TRUE	TRUE		Individual
371611	Treating preterm preeclampsia with sulfasalazine: An early phase clinical trial	Pharmacokinetics of sulfasalazine for the treatment of preterm preeclampsia: An early phase clinical trial		3 grams of sulfasalazine will be administered orally daily to participants until they require delivery. Patients will be admitted and adherence monitored using the in patient drug chart.	Interventional	Treatment	Non-randomised trial				Uncontrolled										2017-03-01	NULL	NULL	NULL	20	Not yet recruiting	Approved	Preeclampsia is a common, serious complication of pregnancy and leading cause of maternal, fetal and neonatal death and disability. Currently there is no medical treatment and the only way to stop disease progression is to deliver the pregnancy. At early gestations this inflicts the serious risks of prematurity on the newborn whilst the mother is exposed to the risk of disease progression during …	2016-10-06 20:07:13	2017-02-13 11:18:01	12617000226303	Yes			No control group	We will exclude women with multiple pregnancy, known fetal malformation, contraindication to sulfasalazine treatment, women already taking sulfasalazine and women with an immunodeficiency disorder.	The diagnosis of preeclampsia will be made using the Society of Obstetric Medicine Australia and New Zealand guidelines. Eligible women will be 18 years or older with singleton, non-anomalous pregnancies between 30+0 and 36+0 weeks gestation.	18	Years	45	Years	Females	No						Hospital
371623	Biofeedback gait training in stroke patients.	Can Real-time Biofeedback of Foot Clearance Data be used to Assist with Gait Rehabilitation following Stroke?		Eligible participants who have given informed consent will be randomly assigned to one of two gait training groups: no-feedback (control), and feedback (experimental group). Clinical and Demographic Assessment (all participants): Demographic and anthropometric data will be collected at initial assessment; including age, gender, body mass, standing height, lesion site, date of stroke and medical h…	Interventional	Treatment	Randomised controlled trial	Central randomisation by computer (concealed allocation)	Simple randomisation using computerised sequence generation.	Blinded (masking used)	Active	Parallel		Efficacy	Sample size calculations: To detect differences in MTC, a medium effect size between the group effects (No-Feedback vs Feedback) across the two time points (Baseline and post-training) we need a total sample of 126 or 63 per group (a=0.05, power =0.85). To allow for a 20% drop out, we shall recruit 75 participants per group or a total of 150 participants at the start. Statistical methods: 1) Betw…					Not Applicable	2017-02-20	NULL	2020-06-01	NULL	150	Not yet recruiting	Approved	The aim of this project is to demonstrate the effectiveness of using visual feedback to increase toe clearance during walking in people with stroke. This new intervention has the potential to improve walking safety and reduce the risk of trips and falls. One important gait variable in these types of trips is minimum toe clearance (MTC). Reduced MTC can increase the risk of tripping. 150 participa…	2017-02-13 12:10:59	2017-02-17 11:48:04	12617000250336	NULL			The control group will undertake all gait training sessions similar to the experimental group but with no feedback of MTC signal. A single marker will be placed on the forefoot (toe area) in order to calculate MTC as for the experimental group.	1. Require an ankle foot orthosis, electrical stimulation or other assistance to dorsiflexion. 2. Are pregnant. 3. Have (in addition to stroke) additional neurological, orthopaedic, cardiac, respiratory or other medical conditions that may impact on their ability to walk on a treadmill. 4. Have multiple strokes. Participants will still be eligible if incidental lesions are identified on imaging, …	Participants will be adults over 18 years who have sustained a stroke at least 6 months previously, are able to walk 50 metres independently and cognitively capable of providing informed consent.	18	Years	NULL	No limit	Both males and females	No	FALSE	FALSE	TRUE	TRUE	U1111-1190-9798	University
371638	Comparison of the oral microorganisms between patients being treated with orthodontic brackets or aligners.	Difference in the oral microbiota of patients being treated with clear aligners and brackets: a randomised clinical trial		Clear orthodontic aligners (Invisalign) to move teeth. Test subjects- 60 participants will be treated orthodontically using Invisalign aligners. The aligners are to be worn 22 hours per day. Plaque samples will be taken and analysed prior to the start of treatment and at 6 months of treatment. Presence of white spot tooth lesions and gingivitis will be assessed at these 2 time periods. The aligne…	Interventional	Treatment	Non-randomised trial	Allocation is not concealed, as it is the patient themselves that will decide whether they want to be treated orthodontically with brackets or aligners.	The 2 groups will have a 1:1 allocation. Computer software will be used to generate a stratified random sampling sequence for allocation to the right or left side of the maxillary arch, which will be concealed and disclosed to patients only once they have agreed to be a part of the study and have signed the consent form.	Blinded (masking used)	Active				There has not been any previous study comparing the microbiome present in the oral cavity of patients being treated with aligners vs brackets. Tanner et al studied the proportion of patients having a particular type of bacteria in the oral cavity with WSL (white spot lesions) vs without WSL and high gingivitis vs low gingivitis. There was a difference of 30% (70% of the patients with high gingivi…						NULL	2017-05-16	2018-09-01	NULL	120	Recruiting	Approved	This research will compare the individual bacterial taxa between 2 orthodontic appliances, the fixed self-ligating bracket system and Invisalign clear aligners. The association of individual taxa and the presence or absence of white spot lesions and gingivitis for both orthodontic techniques will be analysed.	2016-10-11 23:40:22	2017-06-27 09:56:46	12617000925347	NULL			Orthodontic brackets to move teeth. Control subjects-60 participants will be treated orthodontically using orthodontic brackets attached to the teeth. Plaque samples will be taken and analysed prior to the start of treatment and at 6 months of treatment. Presence of white spot tooth lesions (using the and gingivitis will be assessed at these 2 time periods. The aligners will be prescribed and ins…	1) Skeletal anterior-posterior discrepancies between the maxilla and mandible (ANB below or equal to 5). 2) Centric relation (CR)- Centric occlusion (CO) discrepancies of greater than 3mm. 3) Anterior or posterior open bite. 4) Patients who are pregnant, diabetic, using mouth rinses or taking medications, including antibiotic therapy. 5) Presence of impacted teeth. 6) Presence of pre-treatment wh…	1) There is less than 8mm of crowding. 2) Patients have all permanent teeth present, except third molars and any necessary orthodontic extractions. 3) Demonstrate ability to maintain adequate oral hygiene. 4) Show optimum dental health without the immediate need for restorations.	11	Years	NULL	No limit	Both males and females	Yes	FALSE	FALSE	TRUE	TRUE		University
371641	HeadGear – A mental health smartphone application for the prevention of depression: A randomised controlled trial	A randomised controlled trial investigating whether a mental health smartphone application, Headgear, can prevent symptoms of depression in working adults.		The intervention condition takes the form of a smartphone application (app) called Headgear. Headgear is designed for self-directed use by an individual on a smartphone device. The application features interactive content, delivered on-screen and by audio using text, static and interactive image displays and videos. The app software is compatible with both Apple and Android operating systems and …	Interventional	Prevention	Randomised controlled trial	Allocation is concealed as randomisation of participants into intervention or attention-matched control condition will occur immediately following completion of the baseline assessment using automated procedures integrated into the trial management software.	The algorithm for randomisation will consist of a stratified block design.	Blinded (masking used)	Active	Parallel		Efficacy	Sample size: The primary outcome will look for a difference in depression symptomatology (using the PHQ-9 score) between the intervention and control group. Linear mixed models will be employed to analyse the effect of intervention on the PHQ-9 scale, adjusted for potential confounders risk score (high/med/low), baseline score, and allowing a random effect for employer. The size of the effect of …					Not Applicable	2017-04-21	2017-05-15	2017-12-01	2017-08-14	2174	Active, not recruiting	Approved	Our research team has recently been awarded an Australian Mental Health Award by Beyondblue and the Movember Foundation that will fund a program of research aimed at developing and evaluating a range of new e-health interventions for Australian workers. This is intended to cover the evaluation via a multisite randomised controlled trial (RCT) of a smartphone intervention aimed at promoting mental…	2017-03-28 11:13:47	2017-04-19 12:34:21	12617000548336	NULL	www.headgear.org.au		Attention-matched control condition: The attention-matched control condition, ‘HeadGear lite’, is a simplified version of the same application used in the intervention condition, and is designed to control for time spent interacting with an application. This ‘lite’ application features daily mood monitoring for 30 days, instead of the 30-day ‘challenge’ component, it does also include the risk ca…	Participants will be excluded if they do not own an Apple/Android-operating smartphone, do not have reliable Internet access at home or work, are unable to comfortably read and comprehend English, or are outside the 18-65 age bracket. Participants will also be excluded from this trial if they score >14 on the PHQ-9 or meet MDD diagnosis using the PHQ-9 algorithm at baseline assessment.	Key eligibility criteria include: participants must be: aged between 18 and 65 years, be an Australian resident, have a valid email address and telephone number, own a smartphone, have a reasonable understanding of the English language, and working.	18	Years	65	Years	Both males and females	Yes	TRUE	FALSE	TRUE	TRUE	U1111-1194-8220	University
371647	Evaluating a novel smartphone-assisted coping focused intervention for people who experience distressing voices (SAVVy)	Evaluating a novel smartphone-assisted coping focused intervention for people who experience distressing voices (SAVVy)	SAVVy	Psychological intervention focusing on improving self-management of distressing voice hearing experiences (‘auditory hallucinations’). The intervention will involve receiving four, one hour, individual (one-to-one) sessions with a trained therapist spaced 7-14 days apart. The first session will involve psychoeducation regarding voice hearing experiences and exploration of the participant’s own ex…	Interventional	Treatment	Randomised controlled trial	Treatment allocation made independently of the research team via email	Computerised minimisation allocation	Blinded (masking used)	Active	Parallel		Efficacy						Not Applicable	2017-03-15	NULL	2018-03-15	NULL	60	Not yet recruiting	Approved	Hearing voices are a phenomenon experienced in a number of mental disorders, especially schizophrenia, mood disorders and trauma-related disorders. Voice hearing can be persistent for many, resulting in a potentially distressing and disabling experience. Existing psychological treatments are effective for some, but costly to deliver, and require specialist expertise that is not widely available. …	2017-03-04 09:59:48	2017-03-07 16:40:40	12617000348358	Yes	www.savvyresearchtrial.com		The comparison condition will involve receipt of the person’s usual treatment by their regular mental health provider (TAU) alone, without restriction from involvement in the trial. TAU will typically involve prescription of antipsychotic medication, plus meetings with mental health workers and possible attendance at rehabilitative and recovery-oriented mental health service programs. Participant…	1. Unable to provide informed consent 2. Intellectual disability (Wechsler Test of Adult Reading estimated IQ < 70) 3. Voices occur solely in the context of substance use 4. Initiation of a new antipsychotic medication within the previous eight weeks 5. Too distressed or agitated to take part in the study 6. Current risk of harm to self or others that requires active crisis management	1. Over the age of 18 2. Sufficient conversational English for meaningful participation in the study 3. Current persisting auditory verbal hallucinations defined by, over the week preceding the baseline assessment, hearing a hallucinated voice or voices on at least four different occasions, AND/OR on one or more occasion and lasting for at least an hour (score of 3 or more on PSYRATS-AH item 2) 4…	18	Years	NULL	No limit	Both males and females	No	FALSE	FALSE	TRUE	FALSE		University
371664	LifeSpan: A whole-population stepped-wedge cluster-randomized trial of a multilevel systems approach to reduce suicide attempts and deaths in four NSW regions.	LifeSpan: A stepped-wedge cluster-randomized trial of a multi-level systems approach to suicide prevention, including means restrictions, community based campaigns and enhanced identification and treatment of suicidal individuals to reduce suicide attempts and deaths in individuals of all ages in four sites in New South Wales.		LifeSpan is a large-scale, community-wide trial for suicide prevention that will be implemented in four sites within New South Wales. LifeSpan will involve implementing nine strategies ranging from universal interventions to indicated interventions. The interventions will be implemented in each of the four trial sites for a period of two years, with evaluation occurring at 12-months and 24-months…	Interventional	Prevention	Randomised controlled trial			Open (masking not used)	Active	Other	The trial is utilising a stepped-wedge design in which the time at which the intervention was scheduled for introduction at each of the four trial sites was selected randomly without replacement from a pool of four possible start dates. This established cascading start dates for the sites. Pre-intervention (baseline) measures of each outcome measure (primary and secondary) will be taken prior to …								2017-04-01	NULL	NULL	NULL	160000	Not yet recruiting	Approved	Background: Lifespan is the systems approach to suicide prevention developed by Black Dog Institute (BDI) and the NHMRC Centre for Research Excellence in Suicide Prevention. BDI is undertaking an evaluation of the LifeSpan approach in four sites across NSW, funded by the Paul Ramsay Foundation and with the support of the NSW Government and the NSW Mental Health Commission. LifeSpan includes nine …	2016-10-26 11:13:13	2017-03-28 12:13:47	12617000457347	Yes	http://www.lifespan.org.au/		As the study is utilising a stepped-wedge design, each site has a baseline period which acts as its own control.	Nil.	All residents in each of the four trial sites will be eligible for inclusion in the study, given the universal nature of some of the strategies.	NULL	No limit	NULL	No limit	Both males and females	Yes					U1111-1190-0793	University
371668	Comparison of patient outcomes following total hip arthroplasty via an anterior or posterior approach: a prospective randomised controlled trial	Comparison of patient outcomes following total hip arthroplasty via an anterior or posterior approach: a prospective randomised controlled trial	PATHRS	Comparison of a surgical approach for total hip replacement surgery. Participants will be randomised into 2 groups Group 1 posterior approach to total hip replacement performed by an orthopaedic consultant surgeon and Group 2 anterior approach to total hip replacement performed by an orthopaedic consultant surgeon.	Interventional	Treatment	Randomised controlled trial	Patients consenting to participate in the trial will be randomized to either DAA or PA, and will be allocated via the sequence generation as stated in the appropriate section. sealed opaque envelopes will hold the relevant sequences for each stratum.	The randomization sequence will be generated by an independent study coordinator with no additional involvement in the study. The sequence will be stratified by age (50-74 years and >74 years) and BMI (<35 and 35 and over) and allocated in random blocks of two, six, and eight. For example, a patient with BMI of 35 would be in the 35 and over category.	Blinded (masking used)	Active	Parallel		Efficacy	A sample size was calculated using the primary outcome of length of hospital stay. Malek et al. reported a LOS following DAA with mean of 3.7 (estimated SD 1.2) and a LOS following PA with mean of 4.2 (estimated SD 1.0). Using a 2 sample, 2-sided t-test, with a power of 80% and a significance value of 0.05, a sample size of 78 in each study group was determined. To account for missing values and …					Not Applicable	2017-02-01	NULL	2019-12-31	NULL	200	Recruiting	Approved	To compare patient outcomes between patients admitted for total hip replacement surgery via a posterior approach compared to total hip replacement surgery via an anterior approach. The study hypothesis is that an anterior approach to total hip replacement may lead to a reduced stay in hospital compared to the traditionalposterior approach to hip replacement	2016-10-17 14:37:45	2017-01-12 12:50:18	12617000063314	NULL	N/A		Comparison of a surgical approach for total hip replacement surgery. Participants will be randomised into 2 groups Group 1 posterior approach to total hip replacement performed by an orthopaedic consultant surgeon and Group 2 anterior approach to total hip replacement performed by an orthopaedic consultant surgeon.	1. condition other than osteoarthritis as reason for requiring THR 2. Patient with significant injuries on ipsilateral limb affecting treatment and rehabilitation 3. Retained metalware of affected acetabulum/proximal femur 4. Pre-existing neurological deficit of limb 5. Pregnancy 6. Insufficient English Proficiency to give informed consent 7. Cognitive impairment impeding ability to give informed…	Age greater than 50 years Osteoarthritis requiring total hip arthroplasty Provision of informed consent	50	Years	NULL	No limit	Both males and females	No	FALSE	FALSE	TRUE	TRUE		Hospital
371669	A prospective study to assess the diagnostic accuracy and management impact of Prostate Specific Membrane Antigen (PSMA) PET scanning in men with prostate cancer being considered for surgery or radiotherapy.	A prospective randomised multi-centre study of the impact of Ga-68 PSMA-PET/CT imaging for staging high risk prostate cancer prior to curative-intent surgery or radiotherapy	ProPSMA	Experimental arm: Ga-68 PSMA-PET/CT imaging in place of standard care conventional imaging scan Patients randomised to the experimental arm will undergo PET/CT imaging following a single intravenous bolus administration of 150 MBq (+/- 50 MBq) of Ga-68-PSMA-11. Prior to injection, qualified site personnel will assay the dose in the dose calibrator and record the assay reading and time. The CT and…	Interventional	Diagnosis	Randomised controlled trial	Central randomisation by computer. Participants will be randomised in the ratio of 1:1 between the two arms as follow: Arm A – PSMA-PET/CT – experimental arm Arm B – CT + Bone Scan – control arm The assigned diagnostic arm will not be known to any person prior to eligibility criteria being established and the intention to randomise the patient being declared	Simple randomisation using a randomisation table created by computer software	Open (masking not used)	Active	Crossover		Safety/efficacy	The primary analysis will be diagnostic accuracy, assessed by the AUC. For a binary valued diagnostic instrument, the AUC is equal to the mean of the sensitivity and specificity. The power of the trial is dependent on the sensitivity and specificity of both diagnostic tools, as well as the ratio of cases (positives as assessed by ground truth, defined in section 8.1) to controls (negatives as ass…					Not Applicable	2017-03-14	2017-03-22	2020-01-20	NULL	200	Recruiting	Approved	The primary purpose of this trial is to evaluate the accuracy of PSMA-PET/CT scans for determining the stage of prostate cancer and planning treatment. Who is it for? You may be eligible to participate in this trial if you are aged 18 or over and have been diagnosed with prostate cancer for which you have not yet received treatment, but it is planned that you will undergo surgery or radiotherapy.…	2016-10-24 09:29:51	2017-01-03 13:50:03	12617000005358	NULL			Control arm. Conventional imaging (CT + bone scan) Each patient randomised to the conventional imaging will undergo a whole body bone scan with SPECT/CT following injection of 99mTc-MDP or 99mTc-HDP, and multi-slice CT scan of the abdomen and pelvis following injection of intravenous contrast. All patients will cross-over to second-line DI (crossover to other arm) within 14 days from the first li…	1. Participant has had any prior therapy for prostate cancer 2. Participant has undergone, within 8 weeks prior to randomisation, imaging for the primary purpose of staging nodal or distant metastatic disease of prostate cancer (MRI performed for primary purpose of assessing T-stage or to guide biopsy is acceptable) 3. A history of other active malignancy within the last 5 years with exception of…	1. Untreated, biopsy-proven adenocarcinoma of the prostate 2. Patient is being considered for curative-intent treatment with radical prostatectomy or radiotherapy 3. Patients must have high-risk features including at least one of the following features: - PSA greater than or equal to 20.0 ng/ml within 12 weeks prior to randomisation - Gleason group 3, 4 or 5 - Clinical stage greater than or equal…	18	Years	NULL	No limit	Males	No					U1111-1188-7770	Hospital
371670	Knee strengthening exercises after ACL reconstruction	Comparison of two knee strengthening protocols after ACL reconstruction: a cluster randomized controlled trial		Rehabilitation protocol with knee strengthening exercises performed with the hip in neutral position (see attached protocol on the ANZCTR website). The intervention will be delivered on an individual basis, face to face at a physical therapy clinic by licensed physical therapists. The treatment will last for 6 months, starting 2 weeks after surgery with sessions for 3 times per week for the first…	Interventional	Treatment	Randomised controlled trial	allocation involved contacting the holder of the allocation schedule who was "off-site" or at central administration site	cluster randomisation by computerised sequence generation	Blinded (masking used)	Active	Other	cluster randomisation	Efficacy	14 participants in each group are needed to detect a large effect size with 80% power at a level of 0.05. To account for loss to follow-up we plan to recruit 16 participants in each group. Linear mixed models will be employed to investigate the effect of group allocation on the primary and secondary outcomes at 3, 4, 6, and 9 months					Not Applicable	2017-04-03	NULL	2018-04-02	NULL	32	Not yet recruiting	Approved	We have previously demonstrated that knee flexion deficits after ACL reconstruction remain when tested in a functional position with the hip in neutral even after several months and extensive rehabilitation. This may be due to the position of the hip (90 degrees of flexion) that is typically used for knee flexion strengthening exercises. We hypothesize that strengthening withe the hip in a more f…	2016-11-07 22:57:50	2017-03-20 10:15:34	12617000406303	Yes			Rehabilitation protocol with knee strengthening exercises performed in the traditional seated position with the hip at 90 degrees of flexion (see attached protocol on the ANZCTR website). The intervention will be delivered on an individual basis, face to face at a physical therapy clinic by licensed physical therapists. The treatment will last for 6 months, starting 2 weeks after surgery with ses…	a previous injury or operation to either knee, simultaneous fracture, concurrent ligamentous injury, evidence of osteoarthritis on radiograph, or articular cartilage lesions that required treatment. Patients with meniscal tears that were repaired were excluded, whereas those with tears that required no treatment or were treated with partial meniscectomy were included.	ACL reconstruction with quadruple hamstrings graft	18	Years	50	Years	Both males and females	No	FALSE	FALSE	TRUE	TRUE		Individual
371671	Gastrointestinal eradication of multi-resistant gram negative bacteria by faecal microbiota transplantation (FMT)	Gastrointestinal eradication of multi-resistant gram negative bacteria by faecal microbiota transplantation (FMT)		Participants in the intervention group will receive faecal microbiota transplantation (FMT) via enema from donor stool. Participants will receive enemas weekly for three weeks in total. Faecal transplants will contain stool from healthy donors who are rigorously screened for infection or co-morbid conditions prior to donation. The stool donations are processed by the principal investigator who is…	Interventional	Treatment	Randomised controlled trial	allocation involved contacting the holder of the allocation schedule who was "off-site" or at central administration site.	Permuted block randomisation	Blinded (masking used)	Placebo	Parallel		Efficacy	The sample size for the study was calculated using a binary outcome superiority trial power calculation. From animal study data, we expect at least an approximately 80% success in the intervention group and a 20% elimination rate in the placebo group. Significance level (alpha) was 0.05 with a power of 90%. This yielded a sample size required per group of 10 with a total sample size of 20.					Not Applicable	2017-05-05	NULL	NULL	NULL	20	Not yet recruiting	Approved	The emergence of bacteria or germs that have become resistant to most antibiotic treatments is an urgent public health problem. Often called “superbugs”, these germs have the ability to resist treatment with almost all antibiotics and can infect hospitalized as well as healthy people in the community. Superbugs transform previously easily treated minor infections into life-threatening conditions …	2017-04-10 10:42:43	2017-04-21 12:14:24	12617000561381	NULL	NA		Participants in the control group will be given their own stool in the enema, this will serve as a placebo stool transplant.	1. Active gastrointestinal infection Ie bacterial or viral infection causing symptoms of diarrhoea (colonisation with MRGNB is not considered to be an infection) 2. Pregnancy 3. Current use of antibiotics 4. Cognitive impairment 5. Perianal inflammation 6. Life expectancy < 1 year 7. Neutropaenia <0.5 X109/L 8. Severe IgE mediated food allergy : urticaria or anaphylaxis 9. At risk of peritonitis:…	1. Patients with refractory or recurrent infection–defined as at least 2 episodes of infection requiring at least 2 episodes of antibiotic therapy in preceding 24 months. 2. These infections were caused by an enteric gram negative bacterium (Enterobacteriaceae family) which has a transmissible resistance mechanism.	18	Years	85	Years	Both males and females	No	TRUE	TRUE	TRUE	TRUE	U1111-1190-0776	Hospital
371685	Validation of a novel algorithm for dynamic assessment of fluid challenge: a multicentric study	Validation of a novel algorithm for dynamic assessment of fluid challenge: a multicentric study		Fluid challenge consisting in 500 ml of intravenous crystalloids (both saline 0,9% or Ringer Acetate or Lactate were allowed), administered in 10 minutes. The Fluid challenge is administered by the attending physician to correct hemodynamic instability. All the patients received hemodynamic monitoring with the MostCare system which provides all the hemodynamic variables evaluated in the study bef…	Interventional	Diagnosis	Non-randomised trial			Open (masking not used)	Active	Single group	The study will enrolled 2 groups of patients: Group 1, ICU septic patients; Group 2, ICU non septic patients								2017-08-01	2017-07-01	NULL	NULL	108	Recruiting	Approved	This is a multi centric study aiming to test the reliability of a novel algorithm including the analysis of baseline pulse pressure variation (PPV), cardicac cycle efficiecy (CCE) and the difference between systolic pressure and dicrotic pressure (SAP-Pdic). In a previous pilot trial we found that this dynamic approach could predict the outcome of a fluid challenge better than purely baseline ass…	2016-11-10 18:45:06	2017-01-13 14:30:07	12617000076370	NULL			The pulse pressure variation, a dynamic index of fluid responsiveness, has been considered as the gold standard. Off line evaluation of PPV before and after the fluid challenge was the used as control treatment	For ICU group the exclusion criteria are: 1) New York Heart Association (NYHA) class III or IV, or severe valvular diseases, or right ventricle systolic dysfunction; 2) cardiac arrhythmias; 3) severe ARDS (4); 4) haemodialysis or continuous hemofiltration; 5) any condition affecting arterial waveform including acute/chronic aortic dissection, thoracic outlet syndrome, subclavian artery stenosis a…	Group 1 (ICU septic) and 2 (ICU non septic): Acute circulatory failure defined by a systolic arterial pressure less than or equal to 90 mm Hg (or fall of systolic arterial pressure higher or equal to 50 mm Hg in known hypertensive patients) and one or more of the following signs: 1) urinary flow less than or equal to 0.5 mL/kg/min for greater than or equal to 2 hours, 2) tachycardia greater than …	18	Years	NULL	No limit	Both males and females	No						Individual
371710	Efficacy of the Transform-Us! program for increasing physical activity and reducing prolonged sitting time in Victorian primary school children.	Scalability of the Transform-Us! program to promote children’s physical activity and reduce prolonged sitting time in Victorian primary schools- Effectiveness Trial	Transform-Us!	A behavioural intervention targeting reducing sedentary behaviour and increasing physical activity will be rolled out across Victorian primary schools. This is a scale up of a previously registered successful trial: Transform-Us! an intervention promoting children’s health (ACTRN12609000715279). The program encourages schools and teachers to integrate active strategies into the classroom, school …	Interventional	Prevention	Non-randomised trial	N/A	N/A	Open (masking not used)	Active	Parallel		Efficacy	We aim to recruit a total of 1,094 children, in year 3 (n=547 in Victoria, n=547 in NSW) across 40 primary schools (n=20 intervention schools in Victoria, n=20 matched-control schools in NSW). Based on estimates from the original cluster-RCT, to account for the design effect, an ICC of 0.03 for children within clusters was used, with a conservative correlation of 0.015 assumed between two differe…					Not Applicable	2017-04-01	NULL	2018-12-01	NULL	1094	Not yet recruiting	Not yet submitted	A behavioural intervention targeting reducing sedentary behaviour and increasing physical activity will be rolled out across Victorian primary schools. This is a scale up of a previously registered successful trial: Transform-Us! an intervention promoting children’s health (ACTRN12609000715279). To determine real world effectiveness and maintenance (at the individual level), a quasi-experimental …	2017-01-25 11:41:56	2017-02-08 15:16:43	12617000204347	Yes	www.transformus.com.au		All schools in Victoria will be eligible to adopt the program; therefore, a suitable control group cannot be established in Victoria. A current practice, control arm consisting of 20 NSW primary schools matched for similar size and area level disadvantage will act as the comparison group. These schools will not be implementing similar health or physical activity-related programs.	On ethical grounds, there will be no exclusion criteria for participants, however, potential confounders will be asses using parent report of their child’s health. Potential participant Primary Schools will undergo an audit of current policies that have already have relevant action plans or programs in place will be excluded.	Participants will be children in Grade 3 at one of the 20 Victorian Primary schools which intend on adopting the Transform-Us! strategies. Control participants will be Grade 3 children at one of the 20 New South Wales primary schools, which will be matched for school type, socio-economic status and area level disadvantage to the Victorian schools.	6	Years	9	Years	Both males and females	Yes						University
371712	Joint Mobilisation in Chronic Ankle Instability	Effect of Mobilisation with Movement (MWM) on Anatomical and Clinical Characteristics of Chronic Ankle Instability		The inferior tibio-fibular joint will be mobilised using Mulligan’s ‘fibula MWM for dorsiflexion and/or inversion in non-weight bearing’. The technique will be applied in supine lying, with the tibia resting on the treatment table and the foot unsupported off the edge of the table. The ankle will be stabilised on the table, while the therapist applies a sustained pain-free anteroposterior glide w…	Interventional	Treatment	Randomised controlled trial	Computer generated randomisation schedule for 34 participants, will be concealed in sealed opaque envelopes by another researcher who does not involve in data collection. These envelopes contains a paper with ‘1’ or ‘0’; in which ‘1’ denote ‘MWM’ group and ‘0’ denotes ‘Placebo’ group. The treating physiotherapist will be opened the envelope and allocated the participants according to the number i…	Computer generated (SPSS,) randomisation schedule.	Blinded (masking used)	Placebo	Parallel		Efficacy	Continuous data will be assessed for normality using the Shapiro-Wilk test. Comparison of each characteristic between groups at each time point will be analysed using the independent t-test or non-parametric equivalent, as appropriate.					Not Applicable	2017-11-01	NULL	NULL	NULL	34	Not yet recruiting	Not yet submitted	The purpose of this study is to, 1. Assess the effect of MWM on fibular positional fault in CAI 2. Evaluate the effectiveness of MWM on clinically relevant outcomes (dorsiflexion range, pressure pain threshold, pain intensity, function, static and dynamic balance) Participants aged over 18 years will be recruited from the general community in the Newcastle area of New South Wales, Australia and v…	2017-10-10 00:04:43	2017-10-17 12:10:22	12617001467325	NULL			The placebo intervention will be applied using a detuned therapeutic laser device (Meyer Medical Electronics, Mordialloc, Australia) for five minutes to the lateral region of the ankle, maintaining the probe 0.5-1 cm away from the skin. To the participant, the detuned laser device will appear to function normally both visually and audibly, but it will not produce any effective emission. The detun…	• A history of previous surgeries to the musculoskeletal structures (ie, bones, joint structures, nerves) in either limb of the lower extremity • A history of a fracture in either limb of the lower extremity requiring realignment • Acute injury to musculoskeletal structures of other joints of the lower extremity in the previous 3 months, which impacted joint integrity and function (ie, sprains, f…	Standard inclusion criteria endorsed, as a minimum, by the International Ankle Consortium for enrolling patients that fall within the heterogeneous condition of chronic ankle instability in controlled research (Gribble, Delahunt et al. 2014) 1. A history of at least 1 significant ankle sprain The initial sprain must have occurred at least 12 months prior to study enrollment Was associated with in…	18	Years	90	Years	Both males and females	No	TRUE	FALSE	TRUE	TRUE		University
371713	Effects of statins on cognition in older adults with dementia	A pilot study of N-of-1 trials to determine the effects of deprescribing statins on short-term cognition in older adults with dementia		Patients will be randomly assigned to one of two treatment arms: Arm 1, Placebo-Statin-Placebo; or Arm 2, Statin-Placebo-Statin. Patients will be on each period of either 'statin' or 'placebo' for 5 weeks with no washout, resulting in a total trial period of 15 weeks. Patients will be taking their normal statin treatment during their 'statin' period(s), with a placebo replacement during 'placebo'…	Interventional	Prevention	Randomised controlled trial	Randomised by a third-party (Clinical Trials Pharmacy at the Royal North Shore Hospital, St Leonards, Sydney) upon patient enrolment into the study.	Random number generator on Microsoft Excelt	Blinded (masking used)	Active	Other	Multiple N-of-1 trials with participants randomised to either Treatment Arm 1 (Placebo-Statin-Placebo) or Treatment Arm 2 (Statin-Placebo-Statin)	Efficacy	This is a pilot study so no formal power calculation was used. We aim to recruit 30 participants for this study which can then inform future trials. Data analysis will be conducted within each N-of-1 trial and results combined across them. We will follow the intention-to-treat principal of analyses. The difference in mean ADAS-CoG scores between statin therapy and placebo is the pre-specified pri…					Phase 4	NULL	2017-01-18	2017-02-20	2017-01-18	30	Stopped early	Approved	Background: Statins are effective in treating dyslipidaemia in older adults, reducing the cardiovascular related morbidity – however their adverse effects are more common and harmful amongst older adults. Additionally, the impact on cognition is unclear, with previous studies producing mixed results. The N-of-1 method has been demonstrated to be a feasible method of conducting deprescribing trial…	2017-02-02 09:02:17	2017-02-09 09:31:20	12617000214336	Yes	None		Patients will be compared between having a placebo, and when on their normal statin treatment - which will act as a control period.	Too unwell to participate, or in the terminal stage of any illness; active cancer diagnosis; taking a combination statin;	Mini-Mental State Examination (MMSE) score of between 10 and 23 and/or clinical diagnosis of dementia; currently taking any statin for at least 6 months	80	Years	NULL	No limit	Both males and females	No	TRUE	TRUE	TRUE	TRUE	U1111-1189-0576	University
371724	Preventing Muscle Cramps in Individuals on Dialysis	Skeletal muscle cramps in the cramp prone dialysis population – to understand the cause and a novel treatment strategy "CrampsAway" Trademark: A feasibility study.		A double-blinded placebo controlled studywill test the effectiveness of a single dose of CrampsAway Trademark at alleviating and preventing mild-electrical stimulation induced muscle cramps in dialysis patients. CrampsAway Trademark is a non-pharmaceutical (complementary alternative medicine) product avaliable in Pharmacies and online in USA. It is a proprietary formulation containing a food grad…	Interventional	Treatment	Randomised controlled trial			Blinded (masking used)	Placebo	Crossover		Efficacy						Not Applicable	2017-04-03	NULL	2017-12-01	NULL	25	Not yet recruiting	Approved	Muscle cramps are a sudden, involuntary and painful contraction of a muscle, and are associated with repetitive and abnormal firing of motor neurons (i.e. neuromuscular disorder). The dialysis population are more cramp prone. However, muscle cramps are poorly understood due to their sporadic nature of occurrence and there are no recommended evidence-based therapies. The aims of this study are two…	2016-11-02 13:53:57	2017-01-31 14:03:54	12617000164392	Yes			Single dose of CrampsAway Trademark will given and during a separate experimental trial a Placebo containing water, organic agave nector, orange flavour and potassium sorbet will be administered as per the CrampsAway Trademark manufacturers instructions.	A history of peripheral neuropathy. Underlying primary muscle disorder. Acutely unwell.	Age > 18 years. Those that have End-stage Kidney Disease and are treated with dialysis. Reporting themselves as frequently suffering from Muscle Cramps. Able to give informed consent. Medically stable for at least the last one month.	18	Years	NULL	No limit	Both males and females	No	TRUE	TRUE	TRUE	TRUE	U1111-1188-7077	University
371739	A Clinical Study To Investigate The Safety and Efficacy of W8biotic as a Weight Loss (meal replacement) Intervention in Overweight and Obese Adult Volunteers.	A Clinical Study To Investigate The Safety and Efficacy of W8biotic as a Weight Loss (meal replacement) Intervention in Overweight and Obese Adult Volunteers.		Study aims to confirm the safety and efficacy of substituting the midday meal with a meal replacement shake (W8Biotic) in clinically overweight and obese adult volunteers for a period of 8 weeks. Participants will self-administer 1 scoop (25g) of W8Biotic in 250mL of water at midday each day for 56 days. Meals consumed morning and night will be participants choice, and will be precisely recorded …	Interventional	Prevention	Non-randomised trial				Active										2017-01-31	NULL	NULL	NULL	10	Not yet recruiting	Approved	To replace the midday meal with Medlab’s W8Biotic(Trademark) product for a duration of 8 Weeks. W8Biotic(Trademark) is scientifically formulated to support lean body mass, weight management and maintain healthy blood glucose levels in healthy individuals when taken in conjunction with a calorie controlled eating plan. W8Biotic(Trademark) contains Hi-Maize Resistance Starch, which is a Type 2 Resi…	2016-10-31 13:13:46	2017-01-10 11:46:49	12617000042347	NULL			Allocation: non-randomized Treatment Endpoint: BMI and DEXA scores Intervention Model: oral administration Masking: non-blinded Primary Purpose: safety and efficacy No control group	1) Any clinically relevant abnormal findings which, in the opinion of the investigators / clinicians, may put the participant at risk of adverse events because of participation in the clinical trial including: physical examination, clinical chemistry, haematology, urinalysis, vital signs 2) Active substance abuse (alcohol or drug dependency) 3) Participants who have less than three meals / day 4)…	1) Participants > 18 years of age at time of entry on study 2) Cognitive ability to understand informed consent process and to give informed consent to the experimental treatment 3) Participants agree to undergo venepuncture on multiple occasions 4) Participants agree to adhere to the study protocol 5) BMI range of 28-35 kg/m2 6) Caucasian Ethnicity 7) No history of any chronic diseases	18	Years	NULL	No limit	Both males and females	No						Commercial sector/Industry
371740	Ladies' Exercise Training and Supplement Study: LET'S MOVE To Improve Muscle Health and Function	Effects of a dairy-derived nutrition supplement combined with physical activity on health and physical function in 45-65 year old habitually sedentary women	LET'S Move!	This is a 4-month community-based randomised controlled trial in which sedentary women aged 45-65 years will participate in a multi-modal exercise program involving progressive resistance training and functional balance/mobility activities and be randomised to receive either: 1) a milk-based fortified supplement (powder dissolved in water) or 2) a milk-based non-fortified energy matched drink/pow…	Interventional	Prevention	Randomised controlled trial	Individuals interested in participating in the study will contact the research team at Deakin University to find out more about the study. They will be initially screened on the telephone to determine if they qualify for the study based on the above inclusion/exclusion criteria. Participants will then be asked to wear a pedometer for 7 consecutive days to determine their average daily step count.…	Randomisation will be computer-generated (random number sequence) by an independent researcher.	Blinded (masking used)	Placebo	Parallel		Efficacy	A sample size of 240 participants in total (120 per treatment arm) was determined using baseline and 12 week follow up data from a cohort of women currently participating in the Fonterra Reduced Steps intervention trial. From a preliminary analysis of covariance (ANCOVA) for the change in ascending stair climb power between baseline and 12 weeks of a subset of the trial data we obtained a standar…					Not Applicable	NULL	2016-12-15	2018-03-02	NULL	240	Recruiting	Approved	This research project will investigate the effect of a dairy-derived nutritional supplement on physical health, mobility and well-being when combined with a physical activity program in 45-65 year-old women identified as habitually sedentary. The project has been designed to determine whether supplementation augments the positive response to a healthy lifestyle that includes moderate-level physic…	2017-03-07 15:33:19	2017-03-14 16:23:42	12617000383369	NULL			Participants allocated to the comparator group will also undertake the same exercise program as those in the intervention group, but will consume a non-fortified energy matched drink product (30 g dose, 2x per day, total dose 60 g/d. The placebo (PLA) will predominantly containing carbohydrates (rice powder and whole milk powder), with no added vitamins or minerals.	Participants will be excluded based on the following: 1) BMI <17 or >40kg/m2, 2) daily step count >7500 per day, or 7501-9000 with <9 daily hours of sedentary time, 3) Previous negative reaction or allergies to milk, dairy proteins, fish collagen, rice, soy lecithin, sweeteners (sucralose, Ace K), vanillin, vitamin D, calcium, magnesium or zinc, 4) Moderate or high level physical activity over th…	Relatively sedentary, healthy, community-dwelling women aged 45-65 years with a BMI 17-40 and not engaged in any regular physical activity over the past 6 months (>150 min/week), including resistance training >1 week.	45	Years	65	Years	Females	Yes	TRUE	TRUE	TRUE	TRUE		University
371748	Ambulatory oxygen in interstitial lung disease	A Randomized Controlled Trial of Ambulatory Oxygen versus Air via Portable Concentrator in Chronic Interstitial Lung Disease	PC-ILD	Participants randomised to have supplemental intranasal ambulatory oxygen via Inogen One G2 portable concentrator as the ambulatory oxygen therapy. They will be provided the device for use at home and in the community during exertion for 3 months. There is no specific prescription for the frequency or duration of use. Participants can use the device as much or as little as they choose, with the i…	Interventional	Treatment	Randomised controlled trial			Blinded (masking used)	Placebo	Parallel		Efficacy	To detect a difference in 6MWD of 34 metres, which we have shown is the minimal important difference for 6MWD in our population of patients with ILD, 62 patients will be required. This is based on a standard deviation of the change of 47 metres with 80% power. For an assumed dropout rate of 15%, a total of 73 participants will be randomized in a 1:1 ratio to supplemental ambulatory oxygen or air …					Not Applicable	2017-01-16	NULL	NULL	NULL	73	Recruiting	Approved	Interstitial lung disease (ILD) is a group of chronic lung diseases of different causes which lead to symptoms of breathlessness, fatigue, reduced exercise tolerance and poor quality of life. There are limited medical treatments available to date for the majority of patients with ILD. Although ambulatory oxygen is commonly prescribed for patients with ILD suffering significant breathlessness or l…	2016-11-28 15:28:01	2017-01-11 11:01:11	12617000054314	Yes			Sham treatment: Supplemental intranasal ambulatory air via Inogen One G2 portable concentrator at setting of 6	* Current domiciliary or ambulatory oxygen use * Patients meeting criteria for long term oxygen therapy based on measured arterial partial pressure of oxygen (defined as stable daytime PaO2 less than or equal to 55 mmHg, or stable daytime PaO2 56-59 mmHg with evidence of hypoxic organ damage (including right heart failure, pulmonary hypertension or polycythaemia) * Significant communication or lo…	* Able to give written informed consent * Chronic interstitial lung disease of any aetiology * Able to perform a 6-minute walk test * Desaturates to < 90% on room air during the 6-minute walk test * Modified Medical Research Council Dyspnoea Scale greater than or equal to 1 * Participated in pulmonary rehabilitation within the 12 months prior to enrolment or has declined the offer of participatio…	18	Years	NULL	No limit	Both males and females	No	TRUE	TRUE	TRUE	FALSE		Individual
371749	D-tape for hip pain, does it work?	Comparative Sports Taping for Pain Relief and Gait Correction in Women with Greater Trochanteric Pain Syndrome	D'Tape	This is a non-drug trial. Participants will have Dynamic tape (TM) - a form of elastic sports tape, applied to the side of their painful hip. The tape will be applied by a final year physiotherapy student specifically trained to do this, under the supervision of a physiotherapist with 30 yrs experience, and three degrees. The tape will be applied twice in the same day using an identical pattern, …	Interventional	Treatment	Randomised controlled trial	All participants will act as their own control. The order of tape application will be determined by a toss of the coin by researcher AF. The result of the coin toss will known only to the person applying the tape. The allocation will be done on the day of testing, thus recruitment into the study and allocation is concealed.	Toss of the coin	Blinded (masking used)	Placebo	Crossover	Participants will act as their own controls. With participants walking once to establish a base line, once with tape applied with no stretch, and once with tape applied with industry recommended stretch. The tape applied in a non-stretch manner will act as a sham treatment. The order of the application of the tape will be randomised.	Efficacy	Gait analysis changes will be analysed using a repeated measures ANOVA. Pain level post gait analysis will be analysed using a student t-test.					Not Applicable	NULL	2017-01-09	NULL	2017-04-24	50	Completed	Approved	Hip pain is a common condition that results in a reduction of activity, reduced work participation and reduced quality of life. Greater trochanteric pain syndrome (GTPS), considered to be primarily due to gluteal tendinopathy, is a common cause of hip pain in women over the age of 45. Women with GTPS have been shown to have an altered gait which is thought to aggravate, if not perpetuate, the pat…	2017-11-08 15:46:39	2017-12-08 09:45:36	12617001611314	Yes		People with hip bursitis or greater trochanteric pain syndrome report pain on the outside of their hip. They have difficulty with sleeping on their side, walking and general activities that require their legs. It is now thought that these conditions are caused by gluteal tendon problems. This can cause people to have difficulty with walking, or to walk with a limp.	Participants will act as their own controls. They will walk once to establish a base line, and one trial with the tape on in an unstretched manner, and the second trial with the tape applied as per the manufacturers' instructions. The three walking trials will be compared with each other. The tape application without stretch is considered a placebo intervention.	Low back pain of more then 2 on an 11 point scale on most days for the preceding week. Pain referral pattern continuous from the lumbar spine into the buttocks, thigh or leg. Lumbar radiculopathy Systemic inflammatory disease Neurological disease, e.g. Parkinson's disease Bone cancer People who are unable to provide informed consent in English. Groin pain reproduction with medial rotation or the …	Minimum 3 month history of greater trochanteric pain syndrome (pain on the lateral side of the hip, pain on palpation of the greater trochanter). A average pain score of greater then 2 on an 11 point scale on most days for the preceding week. Pain on the lateral side of the hip, pain on palpation of the greater trochanter and a positive result to one or more of the FABER (flexion, abduction, exte…	18	Years	NULL	No limit	Females	No	TRUE	FALSE	TRUE	TRUE	U1111-1189-2604	University
371750	Comparing Goals-of-Care (GOC) with Not-for-Resuscitation (NFR) Orders in Medical and Oncology Patients. A quasi-experimental comparative pre-and-post study.	Comparing Goals-of-Care (GOC) with Not-for-Resuscitation (NFR) Orders in Medical and Oncology Patients. A quasi-experimental comparative pre-and-post study investigating uptake, utilisation in conjunction with staff and patient satistfaction.	Nil	This is a quasi-experimental pre-and post study. The pre-component / retrospective control phase (March 1st - September 30th 2016) will be the current hospital Not-for-Resuscitation (NFR) form. The post-component / intervention phase (March 1st - September 30th 2017) will involve replacement of the NFR form with a new Goals-of-Care (GOC) on two hospital wards that predominately care for oncology …	Interventional	Educational / counselling / training	Non-randomised trial	Nil	Pre and post intervention. Two six month periods with the current standard-of-treatment NFR form in the first 6 months and the new GOC form in the second six months.	Open (masking not used)	Historical	Single group	A quasi-experimental comparative pre-and-post study	Efficacy	SAMPLE SIZE The primary outcome is the number of patients dying with NFR or GOC forms filled in prior to their death. Based on a six-month sample from 2015 on the wards to be involved out current completion rate is ~75%. We Aim to see this increase to over 90%. Using 95% confidence interval and accepting a power of 80% we estimate that we would need a sample size of ~100 participants. However bec…					Not Applicable	2017-03-01	NULL	2017-09-30	NULL	1200	Not yet recruiting	Approved	SUMMARY This study aims to compare the current standard-of-treatment Not-for-Resuscitation (NFR) form with the soon to be introduced Goals-of-Care (GOC) form. The purpose of these two forms is to help guide the clinical staff in defining the overarching treatment goals for hospitalised patients, especially potential limitations-in-therapy, but with some fundamental and important differences. The …	2016-12-22 13:43:07	2017-01-18 14:50:15	12617000105347	Yes	Nil	Nil	The control group will be a pre-comparision group and retrospectively involve all patients admitted over a six-month period (March 1st - September 30th 2016) on two medical / oncology wards utilising the current standard-of-care Not-for-Resuscitation (NFR) form. Data on the comparator group will be retrospectively collected by accessing records from the Department of Clinical Safety and Quality a…	Surgical, surgical specialty, obstetric and gynaecology, paediatric and mental health patients.	(1) All medical, medical specialty (e.g. geriatrics, nephrology, respiratory), haematology or oncology patients admitted to one of 3 wards in a large 580 bed private hospital. (2) All medical and nursing staff working on the designated wards and caring for the patients listed above.	18	Years	NULL	No limit	Both males and females	No					U1111-1189-2687	Individual
371755	A Comparison of Approaches to Delivery of the Early Start Denver Model (ESDM) for the Reduction of Stress in Parents and the Acceleration of Developmental Progress in Preschoolers with Autism	Does Parent Coaching Early Start Denver Model (P-ESDM) Add Value to Other Evidence-Based Intervention for Preschoolers with Autism by Minimising Parent Stress?	VicASELCC P-ESDM	Interventions are various approaches to delivery of Early Start Denver Model (ESDM; Rogers & Dawson, 2010), all implemented within the context of the Victorian Autism Specific Early Learning and Care Centre (ASELCC), in Melbourne, Australia. Intervention Phase A: Enrolment Groups with non-random assignment (occurring between Baseline [BL] and 10-month End-Point [10m EP] assessment) 1. ASELCC Play…	Interventional	Treatment	Randomised controlled trial	Eligibility for the trial will occur prior to the baseline assessment. Intervention Phase A will be by non-random enrolment. Intervention Phase B will be by random assignment into Parent Coaching and No Coaching arms. This will occur following the 5m MP assessment. Randomization codes will be generated by an independent research administrator who is not part of the Victorian ASELCC clinical or re…	Randomisation for Intervention Phase B will be by minimisation method, with stratification by A) Intervention Phase A enrolment group (i.e., ASELCC Playrooms, Autism Playmates, Community Services TAU), B) child age at 5m MP assessment (i.e., less than vs. greater than or equal to 36 months), and C) parent stress score on 5m MP Clarke QRS (i.e., less than or equal to vs. greater than 2 points subj…	Blinded (masking used)	Active	Other	The key evaluation for this trial concerns the efficacy of Parent Coaching vs. No Coaching, with random assignment across these two groups (in Intervention Phase B; occurring between 5m MP and 10m EP assessments). Prior to randomisation, participants will be enrolled, not at random, into one of three groups after BL assessment, and will continue within these groups through Intervention Phase A (i…	Efficacy	A sample size of n = 90 powers the trial well (>.95) to identify even small differences in parenting stress (Clarke QRS Total Score) as the primary outcome measure, between parents randomised to Parent Coaching vs. No Coaching groups. This is following the effect size of d=.31 observed in a similar sample by Estes et al. (2014). Principal Hypothesis Testing: Efficacy analysis of Parent Coaching E…					Not Applicable	2017-09-11	NULL	2019-03-01	NULL	90	Not yet recruiting	Approved	Parents of children with autism experience greater parenting stress than those of typical children or children with other disabilities. While there is some evidence for efficacy of parent-mediated interventions, existing studies are limited in scope focusing on short-term child outcomes rather than potentially important longer-term outcomes for parents. This pragmatic RCT is achievable uniquely w…	2017-08-29 18:02:23	2017-09-06 11:23:37	12617001282370	Yes			Intervention Phase A: Enrolment Group with non-random assignment 3. Community Services TAU A third (non-randomised) group of children will comprise any eligible child not receiving services via the Victorian ASELCC team (i.e., ASELCC Playroom or Autism Playmates enrolment). These children will be accessing any available local community service as ‘Treatment as Usual’, which may include allied hea…	1. Significant comorbid conditions in the child (e.g., hearing/visual impairment, physical disability such that the child is not yet walking); 2. Child twin status; 3. Existing enrolment of a sibling of the child in this trial (i.e., only one child per family eligible); 4. Limited parental English competence (i.e., compromising full participation in Parent Coaching); 5. Significant parental depre…	Children will be eligible if, at eligibility/baseline assessment, they: 1. Have an Autism Spectrum Disorder: a) Evidenced via a community clinical ASD diagnosis and exceeding ASD threshold on the Autism Diagnostic Observation Schedule – 2nd Edition (ADOS-2; Lord et al., 2012), Modules T, 1 or 2; or b) Exceeding ASD threshold on the ADOS-2 and meeting Clinical Best Estimate diagnosis of ASD accord…	17	Months	NULL	No limit	Both males and females	No	FALSE	FALSE	TRUE	FALSE	U1111-1201-1442	University
371759	The development and evaluation of an online mental health training program for managers	The development and evaluation of an online mental health training program for managers		A newly developed comprehensive online training program for managers will be evaluated through a clustered randomised controlled trial conducted within industry partner organisations. The intervention has been developed from evidence-based training resources and in collaboration with psychiatrists with expertise in workplace mental health and mental health online training experts. The program aim…	Interventional	Educational / counselling / training	Randomised controlled trial	Our industry partners have agreed to provide a list of branch/station locations across their state and the subjects will be cluster randomised by location. Allocation will be concealed and completed by an individual independent of the research team. It is planned that half the managers will received the online training program and the other half will be waitlist controls that will receive access …	Randomisation computer software will be used to provide a random assignment of branch locations to each group. Stratification will be based on the number of managers per site.	Open (masking not used)	Active	Parallel		Efficacy	Primary analyses will be undertaken within an intent-to-treat framework, retaining all participants as randomised, regardless of extent of engagement with training or withdrawal from the study. Likelihood based methods (mixed-model repeated measures (MMRM)) will be used to assess significance of change in the two primary manager outcome measures. Clustering will be accommodated by a random cluste…					Not Applicable	2017-03-13	2017-04-19	NULL	NULL	200	Recruiting	Approved	Our research team has recently been awarded an Australian Mental Health Award by Beyondblue and the Movember Foundation that will fund a program of research aimed at developing and evaluating a range of new e-health interventions for men. The study aims to evaluate a comprehensive online training program for managers in male-dominated industries to determine its effectiveness in modifying manager…	2017-02-14 21:56:14	2017-02-23 11:16:23	12617000279325	Yes	https://atwork.org.au/		A waitlist control design will be utilised for this study. Participants in the control group will complete the pre- post- 4-month questionnaires at the same 3 time points as the intervention group. At completion of the 4-month follow up questionnaire for both groups, the waitlist control group will be offered the intervention training program. No post training assessment of the control group will…	Under 18 years of age Inability to understand English Not a current employee of NSW Ambulance, Ambulance Victoria or Coates Hire Not managing at least 3 employees (Manager level)	Manager Level: 18 years or older Current residing in Australia Good English comprehension Work for NSW Ambulance, Ambulance Victoria or Coates Hire Manage a team of 3 or more employees Employee Level: 18 years or older Current residing in Australia Good English comprehension Work for NSW Ambulance, Ambulance Victoria or Coates Hire	18	Years	NULL	No limit	Both males and females	Yes						University
[truncated: 1,502 more rows]
[truncated: 18 more columns]

## Sheet: Condition
CXTRIALID	CXCONDITIONCODE1	CXCONDITIONCODE2
82368	Neurological	Multiple sclerosis
335544	Oral and Gastrointestinal	Other diseases of the mouth, teeth, oesophagus, digestive system including liver and colon
335544	Infection	Other infectious diseases
362077	Cancer	Breast
362849	Public Health	Health service research
363381	Infection	Other infectious diseases
363381	Oral and Gastrointestinal	Other diseases of the mouth, teeth, oesophagus, digestive system including liver and colon
363381	Inflammatory and Immune System	Other inflammatory or immune system disorders
363475	Mental Health	Depression
363475	Mental Health	Anxiety
364524	Cancer	Leukaemia - Acute leukaemia
365024	Musculoskeletal	Osteoporosis
365024	Musculoskeletal	Other muscular and skeletal disorders
365518	Physical Medicine / Rehabilitation	Physiotherapy
365518	Musculoskeletal	Other muscular and skeletal disorders
365533	Musculoskeletal	Other muscular and skeletal disorders
365533	Physical Medicine / Rehabilitation	Physiotherapy
365534	Physical Medicine / Rehabilitation	Physiotherapy
365534	Musculoskeletal	Other muscular and skeletal disorders
365639	Musculoskeletal	Osteoarthritis
365908	Metabolic and Endocrine	Diabetes
366064	Mental Health	Addiction
366064	Mental Health	Depression
366064	Mental Health	Studies of normal psychology, cognitive function and behaviour
366218	Diet and Nutrition	Obesity
366218	Cardiovascular	Other cardiovascular diseases
366218	Surgery	Other surgery
366500	Skin	Other skin conditions
366500	Injuries and Accidents	Burns
366541	Musculoskeletal	Normal musculoskeletal and cartilage development and function
366541	Physical Medicine / Rehabilitation	Other physical medicine / rehabilitation
366600	Cardiovascular	Coronary heart disease
366618	Oral and Gastrointestinal	Other diseases of the mouth, teeth, oesophagus, digestive system including liver and colon
366744	Neurological	Alzheimer's disease
366841	Cardiovascular	Other cardiovascular diseases
367018	Oral and Gastrointestinal	Other diseases of the mouth, teeth, oesophagus, digestive system including liver and colon
367115	Inflammatory and Immune System	Other inflammatory or immune system disorders
[truncated: 2,908 more rows]

## Sheet: Health
CXTRIALID	CXHEALTHCONDITION
[truncated: 2,962 more rows]

[truncated: 9 more sheets: Secondary ID, Primary outcome, Secondary outcome, Intervention, Countries, Funding, Sec sponsor, Other collab, Ethics]
